# Supplementary material for: An exploratory evaluation of the interaction risk between herbal products and pharmaceutical medicines used concurrently for disease management in Blantyre, Malawi
Source: Pharm Biol. 2025 Nov 19;63(1):877–95. doi: 10.1080/13880209.2025.2586351 (PMC12632214; doi:10.1080/13880209.2025.2586351)
Supplement: Supplemental 3 Herbal Products and Pharmaceutical Medicines List Supplemental.xlsx [file IPHB_A_2586351_SM8437.xlsx]

## Sheet: Herbal Products
Herbal-BP Common Name	Herbal-BP Sci Name	Herbal Product	COUNTS
Ginger	Zingiber officinale	Ginger (Zingiber officinale)	133
Garlic	Allium sativum	Garlic (Allium sativum)	120
Okra	Abelmoschus esculentus	Okra (Abelmoschus esculentus)	59
Lemon	Citrus limon	Lemon (Citrus limon)	50
Moringa	Moringa spp.	Moringa (Moringa spp.)	46
Mango	Mangifera indica	Mango (Mangifera indica)	46
Guava	Psidium guajava	Guava (Psidium guajava)	30
Teras	Mixture - Teras	Teras (Mixture)	30
Hibiscus	Hibiscus sabdariffa	Hibiscus (Hibiscus sabdariffa)	28
Sausage tree	Kigelia africana	Sausage tree (Kigelia africana)	21
Avocado	Persea americana	Avocado (Persea americana)	20
Loquat	Eriobotrya japonica	Loquat (Eriobotrya japonica)	14
Peach	Prunus persica	Peach (Prunus persica)	13
Paw paw	Asimina triloba	Paw paw (Asimina triloba)	13
Onion	Allium cepa	Onion (Allium cepa)	12
Sweet potato	Ipomoea batatas	Sweet potato (Ipomoea batatas)	12
Neem	Azadirachta indica	Neem (Azadirachta indica)	11
Maranatha	Mixture - Maranatha	Maranatha (Mixture)	10
Baobab	Adansonia digitata	Baobab (Adansonia digitata)	10
Aloe	Aloe vera	Aloe (Aloe vera)	8
Beetroot	Beta vulgaris	Beetroot (Beta vulgaris)	8
Makoni tea bush	Fadogia ancylantha	Makoni tea bush (Fadogia ancylantha)	8
Tamarind	Tamarindus indica	Tamarind (Tamarindus indica)	7
Bitter leaf	Unknown	Bitter leaf (Unknown)	6
Carrot	Daucus carota	Carrot (Daucus carota)	6
Lemon grass	Cymbopogon citratus	Lemon grass (Cymbopogon citratus)	6
Black jack	Bidens pilosa	Black jack (Bidens pilosa)	5
Aristolochia	Aristolochia spp.	Aristolochia (Aristolochia spp.)	4
Black seed	Nigella sativa	Black seed (Nigella sativa)	4
Cinnamon	Cinnamomum verum	Cinnamon (Cinnamomum verum)	3
Eucalyptus	Eucalyptus globulus	Eucalyptus (Eucalyptus globulus)	3
Cabbage	Brassica oleracea	Cabbage (Brassica oleracea)	2
Cactus	Unknown	Cactus (Unknown)	2		a
Corn silk	Unknown	Corn silk (Unknown)	2
Cucumber	Cucumis sativus	Cucumber (Cucumis sativus)	2
Gondolosi	Mondia whitei	Gondolosi (Mondia whitei)	2
Green tea	Camellia sinensis	Green tea (Camellia sinensis)	2
Herbal tea	Mixture	Herbal tea (Mixture)	2
Mulberry	Morus alba	Mulberry (Morus alba)	2
Sugar plum	Uapaca kirkiana	Sugar plum (Uapaca kirkiana)	2
Tamam	Lagerstroemia speciosa	Tamam (Lagerstroemia speciosa)	2
Chagaga	Acalypha sinensis	Chagaga (Acalypha sinensis)	2
Mint	Mentha spp.	Mint (Mentha spp.)	2
Turmeric	Curcuma longa	Turmeric (Curcuma longa)	2

## Sheet: Pharmaceutical Drugs
Pharmaceutical	Count
metformin	178
hydrochlorothiazide	118
aspirin	109
glibenclamide	87
insulin	74
enalapril	71
amlodipine	65
atenolol	49
arv	32
amitriptyline	26
nifedine	19
nifedipine	17
acetaminophen	11
panado	8
propanolol	7
omeprazole	6
bactrim	5
amoxicillin	5
vitamin b	3
losartan	3
furosemide	3
magnesium	2
carvedilol	2
ciprofloxacin	2
metronidazole	2
captopril	2
