# Supplementary material for: An exploratory evaluation of the interaction risk between herbal products and pharmaceutical medicines used concurrently for disease management in Blantyre, Malawi
Source: Pharm Biol. 2025 Nov 19;63(1):877–95. doi: 10.1080/13880209.2025.2586351 (PMC12632214; doi:10.1080/13880209.2025.2586351)
Supplement: Supplemental 2 HDI Project Full Dataset Supplemental.xlsx [file IPHB_A_2586351_SM8435.xlsx]

## Sheet: Variable Guide
Patient ID	Residence	Sex	Age	Religion	Marital Status	Educational Status	Employment Status	High Blood Pressure?	Most Recent Systolic BP	Most Recent Dystolic BP	1st diagnosed with Hypertension	Are you taking any conventional medications for high blood pressure?	If yes, please list generic name of medication	If yes, list dosage	If yes, please list frequency	If yes, please list duration	BP conventional medication make you feel badly?	If yes, which BP conventional medication gives you bad effects	If yes, please describe bad effects	If yes, please provide a description of bad effect	BP conventional medication make you feel better?	If yes, which BP conventional medication gives you good effects	If yes, please describe good effects	If yes, please provide a description of good effect	Are you prescribed or taking any other conventional medications?	If yes, please list generic name of medication	If yes, list dosage	If yes, please list frequency	If yes, please list duration	If yes, please what you are using it for to treat	Other conventional medication make you feel badly?	If yes, which other conventional medication gives you bad effects	If yes, please describe bad effects	If yes, please provide a description of bad effect	Other conventional medication make you feel better?	If yes, which other conventional medication gives you good effects	If yes, please describe good effects	If yes, please provide a description of good effect	Diabetes?	Current blood sugar reading?	When you first diagnosed with diabetes	Are you taking conventional medication for diabetes?	If yes, please list generic name of medication	If yes, list dosage	If yes, please list frequency	If yes, please list duration	Diabetes conventional medication make you feel badly?	If yes, which diabetes conventional medication gives you bad effects	If yes, please describe bad effects
D,H,P + number	1 = Urban	1 = Male	In Years	1 = Christian	1 = Married	1 = Primary School	1 = Full time	1 = Yes	Please list value	Please list value	1 = less than 1 year ago	1 = Yes	Please write generic name	Please write dosage	Please list frequency	please write duration in MONTHS	1 = Yes	Please write BP conventional medication name	Please summarize bad effects	Please describe bad effect	1 = Yes	Please write BP conventional medication name	Please summarize bad effects	Please describe bad effect	1 = Yes	Please write generic name	Please write dosage	Please list frequency	please write duration in MONTHS	Please list indication	1 = Yes	Please write other conventional medication name	Please summarize bad effects	Please describe bad effect	1 = Yes	Please write other conventional medication name	Please summarize bad effects	Please describe bad effect	1 = Yes	Please write value	1 = Less than 1 year ago	1 = Yes	Please write generic name	Please write dosage	Please list frequency	please write duration in MONTHS	1 = Yes	Please write diabetes conventional medication name	Please summarize bad effects
	2 = Peri Urban	2 = Female		2 = Muslim	2 = Divorced	2 = Secondary School	2 = Part time	2 = No			2 = 1 to 2 years ago	2 = No	**If multiple names, return down to next line. Do not put into same line	**If multiple names, return down to next line. Do not put into same line	**If multiple names, return down to next line. Do not put into same line	**If multiple names, return down to next line. Do not put into same line	2 = No	**If multiple names, return down to next line. Do not put into same line	**If multiple names, return down to next line. Do not put into same line	**If multiple names, return down to next line. Do not put into same line	2 = No	**If multiple names, return down to next line. Do not put into same line	**If multiple names, return down to next line. Do not put into same line	**If multiple names, return down to next line. Do not put into same line	2 = No	**If multiple names, return down to next line. Do not put into same line	**If multiple names, return down to next line. Do not put into same line	**If multiple names, return down to next line. Do not put into same line	**If multiple names, return down to next line. Do not put into same line	**If multiple names, return down to next line. Do not put into same line	2 = No	**If multiple names, return down to next line. Do not put into same line	**If multiple names, return down to next line. Do not put into same line	**If multiple names, return down to next line. Do not put into same line	2 = No	**If multiple names, return down to next line. Do not put into same line	**If multiple names, return down to next line. Do not put into same line	**If multiple names, return down to next line. Do not put into same line	2 = No		2 = 1 to 2 years ago	2 = No	**If multiple names, return down to next line. Do not put into same line	**If multiple names, return down to next line. Do not put into same line	**If multiple names, return down to next line. Do not put into same line	**If multiple names, return down to next line. Do not put into same line	2 = No	**If multiple names, return down to next line. Do not put into same line	**If multiple names, return down to next line. Do not put into same line
	3 = Rural/Village			3 = Other	3 = Widowed	3 = College and above	3 = Umemployed				3 = more than 2 years ago																														3 = more than 3 years ago
	4 = Other				4 = Unmarried		4 = Business
							5 = Other
[truncated: 60 more columns]

## Sheet: HDI Data
Patient ID	Residence	Sex	Age	Religion	Marital Status	Educational Status	Employment Status	High Blood Pressure?	Most Recent Systolic BP	Most Recent Dystolic BP	1st diagnosed with Hypertension	Are you taking any conventional medications for high blood pressure?	If yes, please list generic name of medication	If yes, list dosage	If yes, please list frequency	If yes, please list duration	BP conventional medication make you feel badly?	If yes, which BP conventional medication gives you bad effects	If yes, please describe bad effects	If yes, please provide a description of bad effect	BP conventional medication make you feel better?	If yes, which BP conventional medication gives you good effects	If yes, please describe good effects	If yes, please provide a description of good effect	Are you prescribed or taking any other conventional medications?	If yes, please list generic name of medication	If yes, list dosage	If yes, please list frequency	If yes, please list duration	If yes, please what you are using it for to treat	Other conventional medication make you feel badly?	If yes, which other conventional medication gives you bad effects	If yes, please describe bad effects	If yes, please provide a description of bad effect	Other conventional medication make you feel better?	If yes, which other conventional medication gives you good effects	If yes, please describe good effects	If yes, please provide a description of good effect	Diabetes?	Current blood sugar reading?	When you first diagnosed with diabetes	Are you taking conventional medication for diabetes?	If yes, please list generic name of medication	If yes, list dosage	If yes, please list frequency	If yes, please list duration	Diabetes conventional medication make you feel badly?	If yes, which diabetes conventional medication gives you bad effects	If yes, please describe bad effects
D41	2	1	62	1	1	3	5	1	125	75	3	1	Amlodipine	10mg	Once Daily	One Month	1	All	Unable to perform properly in bed.	Feels weal1	1	All	His high blood pressure levels stabilise		1	Aspirin	75mg	Once Daily	One Month	Forgotten	2				1		Not sure		2
													Hydrochlorthiazide	25mg	Once Daily	One Month	1				1					Creatine and Urea	Not listed	Once Daily	One Month	Forgotten	2				1		Not sure
													Atenolol	50mg	Once Daily	One Month	1				1
D42	2	2	53	1	3	2	4	1	165	89	2	1	Enalapril	5mg	Twice Daily	One Month	2				1	All	Feels good		1	Amitriptyline	25mg	Once Daily	One Month	Joint pains	1	Amitriptyline	Still feels the joint pains		2				1	123mg/dl	2	1	Metformin	1g	Twice daily	One Month	2
																																											Glibenclamide	5mg	Once Daily	One Month	2
D43	2	2	57	1	1	3	1	1	212	110	3	1	Propanolol	40mg	Once Daily	One Month	2				1	All	BP stabilises when she takes the medication		1	Aspirin	75mg	Once Daily	One Month	Helps prevent blood clots	2				Not sure				2
													Hydrochlorthiazide	25mg	Once Daily	One Month	2				1
D45	2	2	45	1	3	2	4	2																	1	Panado	500mg	Twice Daily	One Month	Headaches	2				1	Panado	Feels better	Headaches stop	1	310mg/dl	3	1	Metformin	850mg	Twice Daily	One Month	2
																																											Insulin	45u AM	Twice Daily	One Month	2
																																												15u PM
D46	2	2	39	1	1	2	4	2																	1	Amoxyline		Thrice Daily	5 days	Coughing	2				1	Amoxyline	Felt better	Coughing stopped when she finished the dosage	1	133mg/dl	3	1	Metformin	1g	Twice Daily	One Month	1	Metformin	Nausea
D48	2	2	57	2	4	1	5	1	177	110	3	1	Hydrochlorthiazide	25mg	Once Daily	One Month	1	All	Burning sensation in feet	This happens all the time even after taking BP medication	Not sure				1	Aspirin	75mg	Once Daily	One Month		2				1	Aspirin	Experiences less headaches		1	210mg/dl	3	1	Metformin	10mg	Once Daily	One Month	2
													Enalapril	10mg	Twice Daily	One Month	1																										Insuln	20u AM	Twice Daily	One Month	1	Insulin	Hunger and seizures
																																												10u Pm
D49	2	2	52	1	1	2	3	1	148	94	2	1	Hydrochlorthiazide	25mg	Once Daily	One Month	2
													Enalapril	5mg	Once Daily	One Month	2				1	All	Not sure		1	Aspirin	75mg	Once Daily	One Month		2				Not sure				1	124mg/dl	2	1	Metformin	500mg	Once Daily	One Month
																																											Enalapril	5mg	Once Daily	One Month	2
D50	2	1	74	1	1	2	3	1	149	79	3	1	Enalapril	10mg	Once Daily	One Month	2
													Hydrochlorthiazide	25mg	Once Daily	One Month	2				1	All	Less headaches and BP level maintained		1	Aspirin	75mg	Once Daily	One Month		1	Aspirin	Negative blood effect	Failed to go for a surgery	2	Aspirin	Helps open up blood veins (they heard)		1	259mg/dl	3	1	Metformin	100mg	Once Daily	One Month	2
D51	2	2	57	1	3	2	4	1			3	1	Atenolol	50mg	Once Daily	One Month	2				1	All	Less headaches and feels less dizzy		1	Aspirin	75mg	Once Daily	One Month		2				Not sure				1	413mg/dl	3	1	Metformin	1000mg	Once Daily	One Month	1	All	Affects the heart pulse and feels weak at times
													Nifedipine	20mg	Once Daily	One Month	2																										Insulin	15u AM	Twice Daily	One Month
																																												10u PM
D52	2	1	50	1	1	2	1	2																	2														1	106mg/dl	3	1	Metformin	500mg	Twice Daily	One Month	2
D53	2	2	63	2	1	Illiterate	3	1	134	71	3	1	Amlodipine	5mg	Once Daily	One Month	1	All	Stomachache	Feels stomach pains when she takes the medications at times	1	All	Helps lower the BP levels and maintains it to normal		1	Aspirin	25mg	Once Daily	One Month		2				1	Aspirin	Helps with stomach pains		1	235mg/dl	3	1	Metformin	500mg	Once Daily	One Month	2
													Enalapril	10mg	Once Daily	One Month	1																										Glibenclamide	5mg	Once Daily	One Month	2
D54	1	2	66	1	3	2	3	1	162	103		1	Nifedipine	20mg	Once Daily	One Month	1	Enalapril	Causes her to cough		1	Nifedipine	Helps stabilise blood pressue		1	Aspirin	75mg	Once Daily	One Month		2				1	Aspirin	Less headaches		1	110mg/dl	2	1	Metformin	1g	Once Daily	One Month	2
													Enalapril	5mg	Once Daily	One Month						Hydrochlorthiazide																					Glibenclamide	5mg	Once Daily	One Month	2
													Hydrochlorthiazide	25mg	Once Daily	One Month
D55	2	2	45	1	1	1	3	1	134	51	3	1	Enalapril	10mg	Once Daily	0.5 Months	1	All	Shaking/Shivering when taken late						1	Amitriptyline	25mg	Once Daily	0.5Months	Numbness	2	Amitriptyline			1	Amitriptyline	Burning sensation stops		1	288mg/dl	3	1	Insulin (Insulatard)	20ml AM	Twice Daily	One Month	2
													Amlodipine	5mg	Once Daily	0.5 Months	1																											10ml PM
D56	2	2	56	1	1	1	3	2																															1	283mg/dl	1	1	Metformin	50mg	Twice Daily	One Month	1	Metformin	Loose stool
																																											Glibenclamide	5mg	Once Daily	One Month
D57	2	1	47	1	1	2	4	2																	1	Allopurinol	100mg	Once Daily	One Month	Gout	2				1	Allopurinol	Feet are no longer swollen after taking the medication	No more pain	1	109mg/dl	3	1	Metformin	500mg	Twice Daily	One Month	2
D58	2	2	50	1	3	2	3	1	119	76	1	1	Enalapril	10mg	Once Daily	One Month	2				Not Sure				1	Aspirin	75mg	Once Daily	One Month		2				1	Aspirin	Stops headaches		1	76mg/dl	1	1	Metformin	500mg	Once Daily	One Month	2
D60	2	2	29	1	1	2	4	2																	2														1	Not available	3	1	Insulin (Lente)	15mg	Twice Daily	0.5 Months	2
D61	2	2	46	1	1	2	4	1	133	59	3	1	Hydrochlorthiazide	25mg	Once Daily	One Month	2				1	Hydrochlorthiazide	Does not feel any pain		1	Amitriptyline	25mg	Once Daily	One Month	Joint pains	2								1	Not Available	3	1	Metformin	1g	Twice Daily	One Month	2
													Amlodipine	10mg	Once Daily	One Month	2																										Glibenclamide	10mg	Once Daily	One Month	2
													Enalapril	10mg	Once Daily	One Month	2
D62	1	2	57	1	1	2	4	1	148	94	3	1	Amlodipine	10mg	Once Daily	One Month	1	Amlodipine	Feels weak		1	Enalapril	BP is stable when she takes the medication		1	Aspirin	75mg	Once Daily	One Month	To prevent stroke	2				1	Aspirin	Notices no effects on her		1	245mg/dl	3	1	Metformin	850mg	Twice Daily	One Month	1	Metformin	Feels weak when she takes the 1g tablet
													Enalapril	10mg	Once Daily	One Month																											Glibenclamide	5mg	Once Daily	One Month
D63	2	2	55	1	3	1	4	1	139	86	3	1	Enalapril	10mg	Once Daily	One Month	2				1	All	Stops feeling dizzy or hearig sounds when she takes the medication		1	Aspirin	75mg	Once Daily	One Month	Helps against developing stroke	2				1	Aspirin	The joints feel okay		1	Not Available	3	1	Metformin	10mg	Twice Daily	One Month	2
													Amlodipine	10mg	Once Daily	One Month									1	Amitriptyline	25mg	Once Daily	One Month	Numbness	1	Still feels numb when her sugar or BP is high			1	Amitriptyline	Numbness stops when she takes the medication		1
D64	3	2	59	1	3	1	4	1	150	92	2	1	Atenolol	100mg	Once Daily	One Month	1	All	Heart palpitations when she takes the medication		1	All	Feels strong whaen she takes the medication		1	Aspirin	75mg	Once Daily	One Month	Stroke prevention	2				1	Helps with heart palpitations			1	Not Available	2	1	Metformin	10mg	Once Daily	One Month	1	All
													Amlodipine	10mg	Once Daily	One Month																											Glibenclamide	5mg	Once Daily	One Month
													Hydrochlorthiazide	25mg	Once Daily	One Month
D65	1	2	44	1	1	1	5	1	150	89	1	1	Nifedipine	25mg	Once Daily	One Month	1	Nifedipine	Headaches, heart palpitations and numbness		2				1	Aspirin	75mg	Once Daily	One Month	Stroke prevention
																										ARV		Once Daily	6 Months	HIV/AIDS	2				1	ARV	feels okay and normal		1	Not Available	1	1	Metformin	1g	Once Daily	One Month	2
																																											Glibenclamide	5mg	Once Daily	One Month	2
D66	1	1	24	1	1	2	4	2																	2														1	Not Available	1	1	Insulin	30ml	Twice Daily	One Month	2
D67	3	1	56	1	1	2	1	2																	1	ARV		Once Daily	6 Months	HIV/AIDS	2				1	ARV	His viral load is stable		1	93mg/dl	2	1	Metformin	500mg	Twice Daily	One Month	2
D68	2	1	48	1	1	1	4	1	147	92	1	2													2														1	72mg/dl	1	1	Metformin	1g	Twice Daily	One Month	2
D69	2	2	49	1	1	1	5	1	181	102	1	2													2														1	179mg/dl	3	1	Insulin Lente	20u AM	Twice Daily	One Month	2
																																												15u PM
																																											Metformin	1g	Twice Daily	One Month	2
D70	2	2	54	1	2	1	4	1	138	87	3	1	Amlodipine	5mg	Once Daily	One Month	2				1	Amlodipine	BP levels stabilised sice she started taking the medication		2														1	139mg/dl	3	1	Metformin	500mg	Once Daily	One Month	1	All	When she was taking the medications twice she would experience body pains
																																											Glibenclamide	5mg	Once Daily	One Month
D71	2	1	21	1	4	2	4	2																	2														1	Not Available	2	1	Insulin	30u AM
																																												15u PM	Twice Daily	One Month	2
D72	2	2	28	2	1	1	3	2																	2														1	91mg/dl	3	1	Insulin Lente	5ml	Once Daily	One Month	2
D73	3	2	52	1	2	2	3	2																	2	ARV		Once Daily	3 Months	HIV/AIDS	2				1	ARV	Feels better		1	86mg/dl	3	1	Metformin	1g	Twice Daily	Two Months	1	All	Headaches, stummering, leg and neck pains
																										Bactrim		Once Daily	3 Months														Glibenclamide	10mg	Once Daily	Two Months
D74	2	2	19	1	4	2	3	2																	2														1	Not Available	3	1	Insulin	100u	Twice Daily	One Month	2
D75	3	2	60	1	1	1	4	2																	2														1	197.5mg/dl	2	1	Metformin	500mg	Twice Daily	Two Months	1	All	Causes the passing of loose stool
																																											Glibenclamide	5mg	Twice Daily	Two Months
D77	3	2	57	1	1	1	3	1	167	104	3	1	Hydrochlorthiazide	25mg	Once Daily	One Month	2				1	Hydrochlorthiazide	Just feels normal	Able to work	1	Aspirin	75mg	Once Daily	One Month		2				1	Amotriptyline	Feels well		1	321mg/dl	3	1	Metformin	1g	Once Daily	One Month	2
													Enalapril	10mg	Once Daily	One Month										Amitriptyline	25mg	Once Daily	One Month	Joint pains
D79	2	2	57	2	1	Illiterate	4	1	132	79	3	1	Atenolol	50mg	Once Daily	One Month	2				1	Atenolol	No heart palpitations when she takes medication		2														1	400mg/dl	3	2	Metformin	500mg	Twice Daily	One Month	2
																																											Glibenclamide	5mg	Twice Daily	One Month
D80	2	1	55	1	1	2	5	2																	2														1	101mg/dl	2	1	Metformin	1g	Twice daily	One Month	2
P142	2	2	44	1	4	2	4	1	179	113	1	1	Enalapril	10mg	Once Daily	One Month	Not sure				Not sure				2														2
													Hydrochlorthiazide	25mg	Once Daily	One Month
													Atenolol	50mg	Once Daily	One Month
P143	2	2	45	1	1	2	1	1	205	115	1	1	Hydrochlorthiazide	25mg	Once Daily	0.47 Months	1	All	Eyes feel hot		1	All	Feels strong and no longer experiences heart palpitations		1	Aspirin	75mg	Once Daily	One Month	Headaches	2				Not sure				2
													Amlodipine	10mg	Once Daily	0.47Months
H144	2	1	75	1	1	1	5	1	147	93	3	1	Hydrochlorthiazide	25mg	Once Daily	One Month	1	All	Eyes tear up when its sunny		1	All	Helps in controlling the BP when its either high or low		1	Aspirin	75mg	Once Daily	One Month	Preventing blooding clotting	2				Not sure				2
													Amodipine	10mg	Once Daily	One Month
													Enalapril	10mg	Once Daily	One Month
H145	2	2	50	1	1	2	5	1	133	91	3	1	Atenolol	50mg	Once Daily	One Month	2				1	All	Helps maintain normal BP. Experiences less headaches and feels less dizzy		1	Aspirin	75mg	Once Daily	One Month	Headaches	2				1	Aspirin	Experiences less headaches		2
													Enalapril	10	Once Daily	One Month
													Hydrochlorthiazide	20mg	Once Daily	One Month
H146	1	2	43	1	2	1	1	1	153	97	1	1	Nifedipine	20mg	Once Daily	0.73Months	1	All	Has heart palpitations when she takes the medication		2				1	Aspirin	75mg	Once Daily	0.73Months		1	Aspirin	Experiences heart palpitations		2				2
													Hydrochlorthiazide	25mg	Once Daily	0.73Months
H147	2	1	57	1	1	1	4	1	142	85	3	1	Carvedilol	12.5mg	Once Daily	One Month	2				1	All	No longer experiences heart palpitatios. No longer feels dizzy		2														2
													Enalapril	5mg	Once Daily	One Month
													Amlodipine	5mg	Once Daily	One month
H148	2	2	51	1	3	1	1	1	112	72	1	1	Hydrochlorthiazide	25mg	Once Daily	One Month	2				1		BP has been dropping		1	Aspirin	75mg	Once Daily	One Month	Headaches	2				1	Aspirin	Reduces headaches		2
H149	2	1	65	1	1	2	5	1	135	76	1	1	Hydrochlorthiazide	25mg	Once Daily	One Month	2				1	Hydrochlorthiazide	Urinates frequently which helped with stopping the swelling of feet. Has appetite	Heart beats normally	1	Aspirin	75mg	Once DailyOne Month			2				Not sure				2
H150	3	2	64	1	1	1	4	1	126	92	3	2	Hydrochlorthiazide	20mg	Once Daily	One Month	2		Has been having pains in her arm and neck but not sure if it’s the medicine		1	All	The BP readings have not gone too high	Availability of the medicine is the problem	1	Aspirin	75mg	Once Daily	One Month	Stroke prevention	2				1	Not sure			2
													Amlodipine	10mg	Once Daily	One Month
H151	2	2	39	1	1	2	1	1	148	102	3	1	Hydrochlorthiazide	25mg	Once Daily	One Month
													Nifedipine	20mg	Twice Daily	One Month	1	All	Has a headache as soon as he takes the medication		1	All	Maintains a normal heart pulse even affter walking a long distance	Experiences less heavyness of legs	1	Aspirin	75mg	Once Daily	One Month
																										Panado	500mg	Twice Daily	One Month		2				1	All	Helps stop headaches		2
H152	2	2	40	1	1	1	1	1	130	87	3	1	Hydrochlorthiazide	25mg	Once Daily	One Month	1	Hydrochlorthiazide	Has headaches soon after taking the medication		1	All	Helps maintaing normal BP and feels less headaches and dizziness		2														2
													Losartan	25mg	Once Daily	One Month
													Amlodipine	10mg	Once Daily	One Month
H153	2	2	57	1	1	1	5	1	123	93	1	1	Hydrochlorthiazide	25mg	Once Daily	One Month	1	All	Experience headaches, increase in heart rate and feeling dizzy at times		1	All	Improved her stroke condition and BP levels have lowered		1	Aspirin	75mg	Once Daily	One Month		1	Amitriptyline	Feel dizzy and experiences headaches sometime.		1	Helps lower BP			2
													Nifedipine	20mg	Twice Daily	One Month										Amitriptyline	25mg	Twice Daily	One Month
H154	3	2	58	1	3	1	4	1	118	71	3	1	Hydrochlorthiazide	25mg	Once Daily	One Month	2				1	All	Body is more stable than before and experiences less body pains		1	ARV		Once Daily	Three Months	HIV?AIDS	2				2				2
													Amlodipine	10mg	Once Daily	One Month
													Propanolol	40mg	Once Daily	One Month
H155	3	2	44	2	4	1	4	1	171	97	1	1	Hydrochlorthiazide	25mg	Once Daily	One Month	2				1	All	Feels less dizzy and helps in ainating normal heart pulse rate.	Body more stable and helps maintaing normal BP for a long time	1	Aspirin	75mg	Once Daily	One Month		2				1	Aspirin	Same effects as the BP Meds since she takes them at the same time		2
													Atenolol	25mg	Once Daily	One Month										ARV		Once Daily	Six Months	HIV/AIDS
													Simvastatin	20mg	Once Daily	One Month
H156	2	2	35	1	4	2	4	1	128	71	2	1	Atenolol	50mg	Once Daily	One Month	2				1	All	Help with getting rid of body pain especially around the chest area		1	K/purfarin	7.5mg	Once Daily	One Month	Prevent blood clotting	2				1	K/purfarin	More strength and normal heart pulse rate	Body more stable	2
													Enalapril	10mg	Once Daily	One Month										ARV		Once Daily	Six Months	HIV/AIDS
													Furosemide	40mg	Once Daily	Three Months
H157	2	1	63	1	1	2	1	1	130	50	3	1	Hydrochlorthiazide	25mg	Once Daily	One Month	2				1	All	Relieves pain	Taken before meals	1	Aspirin	75mg	Once Daily	0.23 Months	Headaches	2				1	Aspirin	Relieves the headaches		2
													Amlodipine	10mg	Once Daily	One Month
													Enalapril	5mg	Once Daily	One Month
H158	2	2	23	1	1	2	5	1	114	89	2	1	Hydrochlorthiazide	25mg	Once Daily	One Month	2				2				1	Aspirin	75mg	Once Daily	One Month	Heart palpitations	1	Aspirin	Stomachache		2				2
													Nifedipine	10mg	Once Daily	One Month
H159	2	2	61	1	1	1	3	1	156	100	3	1	Hydrochlorthiazide	25mg	Once Daoily	One Month	1	All	BP readings kept going up		1	All	Does not sweat so much	Takes them when going to bed	1	Aspirin	75mg	Once Daily	One Month		2				1	Aspirin	Feels well		2
													Propanolol	40mg	Once Daoily	One Month
H160	3	2	32	1	1	1	4	1	130	81	3	1	Atenolol	50mg	Once Daily	0.7 Months	1	Hydrochlorthiazide	Heart palpitations, dizziness,	Couldn’t work after taking the medication	1		Atenolol	Could feel welll	1	Amoxicillin		Twice Daily	One Month	Ulcers
													Hydrochlorthiazide	25mg	Once Daily	0.7 Months										Flagyl		Thrice Daily	One Month Ulcers
													Amlodipine	5mg	Once Daily	0.7 Months										Paracetamol		Thrice Daily	One Month Ulcers		1	Flagyl	Nausea		1	Paracetamol and Amoxicillin	Feels well	Does not feel cold	2
D161	1	2	64	1	1	3	5	1	122	78	3	1	Propanolol	40mg	Twice Dail	One Month	2				1	All	Her BP levels have stabilised		1	Aspirin	75mg	Once Daily	One Month	Prevent blood clotting	1	Aspirin	Blood takes a while to clot when she is injured		1	Aspirin Has not experienced any stroke			1	363mg/dl	3	1	Metformin	500mg	Twice Daily	One Month	2
													Enalapril	10mg	Twice Dail	One Month																											Glibenclamide	10mg	Twice Daily	One Month
													Amlodipine	10mg	Once Daily	One Month
H162	3	2	Unknown	1	1	1	3	1	149	84	1	1	Hydrochlorthiazide	25mg	Once Daily	One Month	1	All	Back and leg pains		1	All	Less heart palpitations		1	Paracetamol				Body Pains	2				1	Paracetamol	Feels better		2
													Amlodipine	5mg	Once Daily	One Month	2
H161	2	2	78	1	3	1	4	1	120	76	3	1	Nifedipine	20mg	Once Daily	One Month					1	All	Normal BP levels		1	Aspirin	75mg	Once Daily	One Month		2				1	Paracetamol	Stops body pains		2
													Hydrochlorthiazide	25mg	Once Daily	One Month										Paracetamol	1g	Once Daily	One Month
													Atenolol	25mg	Once Daily	One Month
													Enalapril	10mg	Once Daily	One Month
D162	2	1	51	1	1	3	5	1	141	85	3	1	Amlodipine	10mg	Once Daily	One Month	2				1	Amlodipine	The BP stabilised		1	Aspirin	75mg	Once Daily	One Month	Prevent Blood clotting and good blood flow	2				1	Aspirin	Does not experience headaches anymore		1	164mg/dl	3	1	Metformin	1g	Twice Daily		2
																																											Glibenclamide	10mg	Twice Daily
D163	2	2	53	1	1	1	3	2																	1	Amitriptyline	25mg	Once Daily	One Month	Numbness	2				1	Amitriptyline	No longer feels numb		1	297mg/dl	3	1	Lente Insulin	35u	Twice Daily		2
																																												15u
																																											Metformin	1g	Twice Daily
H163	2	2	73	1	3	2	3	1	141	57	3	1	Hydrochlorthiazide	25mg	Once Daily	One Month	1	All	Body pains		1	All	Feels strong		1	Aspirin	75mg	Once Daily	One Month		2				2				2
													Atenolol	50mg	Once Daily	One Month										Paracetamol		Thrice Daily	One Month	Headaches
													Lisonopril	10mg	Once Daily	One Month
D166	2	2	60	2	1	Illiterate	3	1	147	99	3	1	Nifedipine	20mg	Twice Daily	One Month	2				1	All	No longer experiences body pains		2														1	144mg/dl	3	1	Metformin	1g	Twice Daily	One Month	2
													Enalapril	5mg	Once Daily	One Month																											Glibenclamide	10mg AM	Twice Daily	One Month
																																												5mg PM
D167	2	2	78	1	3	1	3	1	171	107	3	1	Nifedipine	10mg	Once Daily	One Month	2				1	Nifedipine	Heart palpitations stop when she takes the medication		1	Paracetamol	1g	Twice Daily	One Month	Headaches	2				1	Paracetamol	Stops body pains		1	109mg/dl	3	1	Glibenclamide	5mg	Twice Daily	One Month	2
D168	2	2	71	1	3	1	4	2																	1	Hedax	650mg	Twice Daily	One Month	Headaches	2				1	Hedax	Head stops hurting		1	281mg/dl	2	1	Metformin	500mg	Twice Daily	0.47 Months	2
D169	3	2	18	1	4	1	5	2																	2														1	263mg/dl	2	1	Insulin Lente	10u	Twice Daily	One Month	2
																																											NPH	5u	Twice Daily	One Month
																																												10u
D170	1	2	49	1	3	2	1	1	138	94	3	1	Hydrochlorthiazide	25mg	Once Daily	One Month	2				1	Hydrochlorthiazide	Blood pressure levels are dropping		2														1	273mg/dl	3	1	Metformin	500mg	Twice Daily	One Month	2
D171	2	2	63	1	3	1	4	2																	2	ARV		Once Daily	Six Months	HIV/AIDs	1	ARV	Used to feel dizzy after taking the medication		1	ARV	Has strength to work		1	112mg/dl	3	1	Insulin	30u AM	Twice Daily	One Month	2
																										Bactrim				HIV/AIDs														10u PM
D172	2	2	44	1	3	1	4	2																	2	ARV		Once Daily	Three Months	HIV/AIDs	2				1	Body is more stable and does not get sick frequently			1	Not available	3	1	Metformin	500mg	Once Daily	One Month	1	All	Felt dizzy and weak upon taking them
																																											Glibenclamide	5mg	Once Daily	One Month
D173	2	1	55	1	1	2	5	2																	2														1	317mg/dl	2	1	Metformin	500mg	Twice Daily	One Month	1	Metformin	Nausea at times when he takes the medication
D174	2	2	41	1	3	2	4	1																	2														1	227mg/dl	3	1	Metformin	1g	Once daily	One Month	1	All	causes dry throat at times
																																											Glibenclamide	10mg	Thrice Daily	One Month
D175	2	2	44	1	2	2	5	2																	2														1	1203mg/dl	3	1	Metformin	850mg	Twice Daily	One Month	2
D176	2	1	66	1	1	2	3	1	147	71	3	1	Hydrochlorthiazide	25mg	Once Daily	One Month	1	Hydrochlorthiazide	Experiences headaches and chest pains		1	Hydrochlorthiazide	Gets rid of the headaches for a short period		1	Aspirin	75mg	Once Daily	One Month	Headache	2				1	Aspirin	Temporarily gets rid of the headaches		1	106mg/dl	3	1	Metformin	500mg	Twice Daily	One Month	2
																																											Glibenclamide	5mg	Once Daily	One Month
D177	3	1	18	1	4	1	5	2																	1	Amitriptyline	25mg	Occassionally	One Month		2				Not sure				1	101mg/dl	3	1	Insulin Lente	30u AM	Twice Daily	one Month	2
																										Pyrodoxine	50mg	Occassionally	One Month															20u PM
																										ARV		Once Daily	Three Months
D178	2	2	55	1	1	1	4	1	186	102	3	1	Enalapril	10mg	Once Daily	One Month	2				1	All	Helps maintaining normal pulse rate		2														1	102mg/dl	3	1	Metformin	1g	Once Daily	One Month	2
													Atenolol	50mg	Once Daily	One Month
D299	2	2	47	1	3	2	4	2																	2														1	276.2mg/dl	3	1	Metformin	850mg	Twice Daily	One Month	2
																																											Glibenclamide	5mg	Twice Daily	One Month
D298	2	2	21	1	1	2	4	2																	2														1	216.7mg/dl	1	1	Insulin Lente	30u AM	Twice Daily	One Month	2
																																												20u PM
D296	2	2	43	1	2	1	4	2																	1	ARV		Once Daily	Six Months	HIV/AIDS	2				1	Does not get sick often			1	135.4mg/dl	3	1	Metformin	500mg	Twice Daily	One Month	2
D295	2	2	52	1	1	2	3	2																	2														1	404.7mg/dl	3	1	Metformin
																																											Glibenclamide	500mg	Twice Daily	Three Months	1	All	Heart palpitations
																																												5mg	Twice Daily	Three Months
D289	2	1	35	1	1	2	4	2																	2														1	81.6mg/dl	2	1	Insulin Lente	30u AM	Twice Daily	0.83 Months	2
																																												15u PM
D288	2	1	42	1	1	2	4	2																	1	Amitriptyline	25mg	Once Daily	Onve Month	Numbness	2				1	Stops the numbness			1	249mg/dl	3	1	Insulin Lente	45u AM	Twice Daily		2
																																												15u PM
																																											Metformin	500mg	Twice Daily
D286	2	2	38	1	1	4	3	2																	2														1	87.9mg/dl	1	1	Metformin	1g	Twice Daily	One Month	1	All	Causes heart burns
																																											Glibenclamide	5mg	Once Daily	One Month
D285	2	1	54	1	1	1	1	2																	2														1	177.3mg/dl	3	1	Metformin	1g	Thrice Daily	One Month	2
																																											Glibenclamide	10mg	Twice Daily	One Month
D284	2	2	64	1	3	1	3	1	145	84	3	2													2														1	288.1mg/dl	3	1	Metformin	500mg	Three Months		2
																																											Glibenclamide	5mg	Three Months
D283	2	2	68	1	3	2	5	2																	1	Amitriptyline	25mg	Twice Daily	Two Months	Itchness	2				2				1	167.1mg/dl	3	1	Metformin	1g	Twice Daily	Two Months	2
																																											Glibenclamide	5mg	Twice Daily	Two Months
D281	2	1	39	1	1	2	4	2																	2														1	122.4mg/dl	1	1	Metformin	500mg	Twice Daily	Two Months	1	Metformin	Heart palpitations
D280	2	2	49	1	1	2	1	1	139	81	1	1	Amlodipine	10mg	Once Daily	One Month	1	All	Heart palpitations immediately after taking the medication		1	All		body is a bit stable	1	Aspirin	75mg	Once daily	One Month		2				Not sure				1	149mg/dl	1	1	Metformin	500mg	Twice Daily	One Month	1	Metformin	Used to vomit at first for a week but now stopped
													Enalapril	10mg	Once Daily	One Month
D272	3	2	59	1	3	1	5	2																	1	Amitriptyline	25mg		One Month	Numbness	2				1	Amitriptyline	Helps with stopping the numbness in the leg		1	157mg/dl	3	1	Metformin	1g	Twice Daily	One Month	1	Metformin	Caused diarrhea
																																											Glibenclamide	5mg	Once Daily	One Month
D271	1	2	62	1	3	4	5	1	160	103	3	1	Enalapril	5mg	Once Daily	One Month	1	Enalapri	Side effect was that the heart the heart would swell		2				1	Aspirin	75mg	Once daily	One Month		2				2				1	208.2mg/dl	3	1	1Metformin	1g	Twice Daily	One Month	1	Metformin	Blood sugar levels are still high
													Atenolol	100mg	Once Daily	One Month		Hydrochlorthiazide	BP has not been stable
													Hydrochlorthiazide	25mg	Once Daily	One Month		Atenolol	Suffered from stroke
													Methyldopa	25mg	Once Daily	One Month
D278	2	1	67	1	1	2	5	1	176	93	3	1	Hydrochlorthiazide	25mg	Once Daily	One Month	2				1	All	Helps in maintain and stabilise BP		1	Aspirin	75mg	Once Daily	One Month		2				2				1	287mg/dl	3	1	Metformin	500mg	Twice Daily	One Month	2
													Amlodipine	10mg	Once Daily	One Month																											Glibenclamide	5mg	Once Daily	One Month
													Atenolol	25mg	Once Daily	One Month
D277	2	2	28	1	4	2	4	2																	2														1	165mg/dl	3	1	Metformin	1g	Twice Daily	One Month	2
																																											Glibenclamide	10mg	Twice Daily	One Month
D276	1	2	27	1	4	2	4	2																	2														1	26.4mg/dl	3	1	Insulin	15u AM	Twice Daily	One Month	2
																																												10u PM
D274	3	1	21	1	4	4	4	2																	2														1	180mg/dl	3	1	Insulin	18u AM			2
																																												10u PM
D274	2	2	48	1	3	2	4	2																	2														1	184.4mg/dl	3	1	Metformin	500mg	Twice Daily	One Month	2
																																											Insulin Lente	45u AM	Twice Daily	One Month
																																												30u PM
D282	2	2	38	1	2	2	1	1	191	91	3	1	Hydrochlorthiazide	25mg	Once Daily	One Mont	1	All	Urinates frequently		1	All	BP levels do not go up much		1	ARV		Once Daily	Three Months	HIV/AIDs	2				1	ARV	Now feels better		1	149.6mg/dl	1	1	Metformin	1g	Twice Daily	One Month	1	All	Feels hungry frequently
													Enalapril	5mg	Twice Daily	One Mont																											Glibenclamide	5mg	Twice Daily	One Month
D290	2	2	43	1	1	1	3	2																	2														1	270mgdl	3	1	Insulin Lente	20u AM	Twice Daily	One Month	1	Insulin Lente	Sugar drops rapidly
																																												15u PM
																																											Metformin	500mg	Twice Daily	One Month
D267	2	2	45	1	1	2	4	2																	1	Amitriptyline	25mg	Once Daily	One Month	Numbness	2				1	Amitriptyline	Able to walk properly even without shoes and the legs are fine		1	189mg/dl	3	1	Insulin	30u AM	Twice Daily	One Month	2
																																												20u PM
D266	3	2	60	1	1	1	3	2																	1	Amitriptyline	25mg	Once Daily	One Month	Leg pains and numbness	2				1	Amitriptyline	No longer feels hot in the legs		1	140mg/dl	3	1	Metformin	1g	Twice Dily	One Month	2
																																											Glibenclamide	5mg	Twice Daily	One Month
D261	2	2	52	1	1	2	1	1	133	80	2	1	Hydrochlorthiazide	25mg	Once Daily	One Month	2				1	Hydrochlorthiazide	BP level do not go as high as before		1	Aspirin	75mg	Once Daily	One Month	Prevent blood clotting	2				1	Aspirin	Helps in relieving headaches		1	340mg/dl	2	1	Metformin	1g	Twice Daily	One Month	2
D310	2	1	53	1	1	2	5	2																	2														1	193.80mg/dl	3	1	Diapride Plus 2 (Met & Glib combo)	500mg	Once Daily	One Month	2
D306	2	2	50	1	3	2	4	2																	1	ARV		Once Daily	Six Months	HIV/AIDs	2				1	ARV	No longer experiences diarrhea when she takes the medication		1	283.4mg/dl	2	1	Metformin	1g	Twice Daily	One Month	2
																										Bactrim		Once Daily	Six Months	HIV/AIDs
D302	2	2	40	1	1	1	3	2																	2														1	70mg/dl	3	1	Insulin Lente	25u AM	Twice Daily	One Month	2
																																												15u PM
																																											Metformin	50mg	Twice Daily	One Month
D165	2	1	42	1	1	3	4	2																	2														1	84mg/dl	1	1	Insulin	15u AM	Twice Daily	One Month	2
																																												10u PM
D318	1	1	59	1	1	3	3	2																	2														1	171mg/dl	3	1	Metformin	850mg	Twice Daily	One Month	2
D316	2	2	28	1	1	1	2	2																	2														1	130mg/dl	3	1	Insulin	25u AM	Twice Daily	One Month	2
																																												15u PM
D317	2	2	35	1	1	2	4	2																	2														1	373.8mg/dl	1	1	Metformin	1g	Twice Daily	One Month	2
																																											Glibenclamide	5mg	Twice Daily	One Month
D315	2	2	51	1	2	1	4	2																	2														1	196mg/dl	3	1	Insulin	25u AM	Twice Daily	One Month	2
																																												15u PM
D314	3	1	30	1	1	3	1	2																	2														1	142.2mg/dl	3	1	Insulin Lente	20u AM	Twice Daily	One Month	2
																																												10u PM
D313	2	2	37	1	1	2	4	2																	2														1	201.6mg/dl	3	1	Metformin	1g	Twice Daily	One Month	2
																																											Glibenclamide	10mg	Twice Daily	One Month
D312	2	2	55	1	1	2	3	1	123	80	1	1	Amlodipine	10mg	Once Daily	One Month	2				Not sure				2														1	333.9mg/dl	3	1	Metformin	500mg	Twice Daily	One Month	2
																																											Glibenclamide	10mg	Twice Daily	One Month
D309	2	2	56	1	1	1	3	2																	1	ARV		Once Daily	Six Months	HIV/AIDs	2				1	ARV	Does not get sick often		1	76.2mg/dl	3	1	Metformin	1g	Twice daily	One Month	2
																																					Able to do chores
D308	2	1	67	1	1	2	4	1	158	97	2	1	Furosemide	40mg	Twice Daily	One Month	1	Furosemide	Urinates frequently		1	All	Legs no longer swell up		1	Aspirin	75mg	Once Daily	One Month	Nerves pains	2				1	Aspirin	Does not notice anything		1	159mg/dl	3	1	Metformin	1g	Twice daily	One Month	2
													Enalapril	10mg	Once Daily	One Month
D300	2	2	52	1	3	1	4	2																	1	ARV		Once Daily	Six Months	HIV/AIDs	2				1	ARV	Feels normal and does not sweat a lot		1	113.3mg/dl	1	1	Metformin	500mg	Twice Daily	0.47 Months	2
H260	2	2	67	1	3	1	4	1	181	70	3	1	Hydrochlorthiazide	25mg	Once Daily	One Month	2				1	Hydrochlorthiazide	Does not see any side effects		1	Paracetamol				Headaches	2				1	Paracetamol	Stops headaches		1	117mg/dl	3	1	Metformin	500mg	Once Daily	One Month	2
H29	1	2	50	1	3	1	4	1	143	66	3	1	Amlodipine	10mg	Once Daily	One Month	1	Captopril	Dizziness	After taking medication	1	Amlodipine	Feels good		1	Aspirin	75mg	Once Daily	One Month		2				1	Aspirin	Feels good		2
													Captopril	5mg	Once Daily	One Month		Amlodipine	Feels sleepy
H32	2	2	27	1	4	3	4	1	140	98	1	2					2								1	Aspirin	75mg	Once Daily	One Month		1	Aspirin	Heart burns	Feels like veins are being pulled	1	Aspirin	BP readings drop		2
																																	Nerve pains
H34	2	1	77	1	1	1	3	1	132	168	1	1	Nifedipine	20mg	Twice Daily	One Month	2								1	Aspirin	75mg	Once Daily	One Month	Hedaches	2				2				2
													Hydrochlorthiazide	25mg	Once Daily	One Month
H35	1	2	32	1	1	2	4	1			1	1	Hydrochlorthiazide	25mg	Once Daily	One Month	2				1	Hydrochlorthiazide	Less headaches and BP is stable for a long time		1	Aspirin	75mg	Once Daily	One Month		2				1	Aspirin	Less headaches and body is more stable		2
H36	2	2	40	1	1	1	4	1	148	97	2	1	Hydrochlorthiazide	25mg	Once Daily	One Month	2				1	All	Body more stable		1	Aspirin	75mg	Once Daily	One Month		2				1	Aspirin	Less headaches		2
													Enalapril	10mg	Once Daily	One MOnth							Less dizziness
																							Less headcahes
H37	2	1	73	1	1	3	1	1	149	72	1	1	Hydrochlorthiazide	25mg	Once Daily	One Month	2				1	All	BP level stable for a long time		1	Aspirin	75mg	Once Daily	One Month		2				1	Aspirin	Body more stable and less headaches		2
													Nifedipine	20mg	Once Daily	One Month
H38	1	2	60	1	3	2	3	1	162	79	3	1	Nifedipine	20mg	Twice Daily	One Month	2				1	All	No headaches	Body is more stable	2														1	550mg/dl	3	1	Metformin	1g	Twice Daily		2
													Enalapril	10mg	Once Daily	One Month																											Glibenclamide	10mg AM	Twice Daily
													Hydrochlorthiazide	25mg	Once Daily	One Month																												5mg PM
H39	2	2	34	1	1	2	3	1	187	98	2	1	Nifedipine	20mg	Thrice Daily	One Month	1	All	Stomachache	Sometimes soon after taking the medication	1	All	Less headaches		2										2
													Hydrochlorthiazide	25mg	Once Daily	One Month			Diarrhoea
													Atenolol	100mg	Once Daily	One Month
D336	2	1	49	1	1	1	4	1	162	103	3	1	Hydrochlorthiazide	25mg	Once Daily	One Month	2				1	All	Help stabilize and maintain normal blood pressure		2														1	138mg/dl	3	1	Metformin	1g	Once Daily	One Month	2
													Enalapril	5mg	Once Daily	One Month
													Amlodipine	10mg	Once Daily	One Month
D333	2	2	45	1	3	2	4	1	185	122	3	1	Hydrochlorthiazide	25mg	Once Daily	One Month	2				Not sure				1	ARV		Once Daily	Three Months	HIV/AIDs	2				1	ARV	Feels strong		1	108mg/dl	3	1	Insulin Lente	10u AM	Twice Daily	One Month	2
													Enalapril	10mg	Once Daily	One Month																												5u PM
D334	2	2	49	1	1	1	3	1	177	101	3	1	Enalapril	10mg	Twice Daily	One Month	1	Enalapril	Prolonged cough		1	All	Helps stabilise and maintain normal blood pressure		2														1	200mg/dl	3	1	Metformin	1g	Once Daily	One Month	2
													Amlodipine	10mg	Once Daily	One Month																											Glibenclamide	10mg	Once Daily	One Month
D335	2	2	20	1	1	1	3	2																	2														1	137mg/dl	1	1	Insulin	25u AM	Twice Daily	One Month	2
																																												15u PM
D279	2	2	19	1	4	1	5	2																	2														1	Not available	1	1	Insulin	15u AM	Twice Daily	One Month	2
																																												10u PM
D257	3	2	63	1	1	1	3	1	Not available		2	1	Atenolol	50mg	Once Daili	One Month	2				1	All	Able to see clearly		1	Apririn	75mg	Once Daily	One Month		2				1	Aspirin	Feels strong		1	Not available	2	1	Insulin Lente	20u AM	Twice Daily	One Month	2
													Hydrochlorthiazide	25mg	Once Daili	One Month							Feels strong																					10u PM
D265	1	1	46	1	1	2	4	2																	2														1	Not available	1	1	Metformin	500mg	Twice Daily	Three Months	2
																																											Glibenclamide	5mg	Once Daily	Three Months
D275	2	2	63	1	1	2	5	2	Not available		2	1	Nifedipine	10mg	Once Daily	One Month	1	All	Feels weak immediately after taking the medication		1	All	Helps in maintaining normal blood pressure		1	Aspirin	75mg	Once Daily	One Month		2				2				1	Not available	2	1	Metformin	500mg	Once Daily	One Month	1	Metformin	Feels weak immediately after taking the medication
													Atenolol	25mg	Once Daily	One Month																																	Pain in the legs
													Hydrochlorthiazide	25mg	Once Daily	One Month
D262	2	1	56	1	1	1	4	2																	2														1	1109.4mg/dl	3	1	Metformin	100mg	Twice Daily	One Month	2
D301	2	2	40	1	1	2	4	2																	2														1	303.1mg/dl	1	1	Metformin	1g	Twice Daily	One Month	2
																																											Glibenclamide	5mg	Once Daily	One Month
D303	3	1	22	2	4	2	3	2																	2														1	196.7mg/dl	3	1	Insulin Lente	20u AM	Twice Daily	One Month	1	Insulin Lente	Swells up on the area he injects himself
																																												10u PM
D305	2	2	62	1	1	Illiterate	3	2																	1	Paracetamol	1g	Once Daily	Three Months	Headaches	2				1	Paracetamol	Feels strong and stops headaches		1	70.1mg/dl	3	1	Mtformin	500mg	Twice Daily	Three Months	1	Metformin	stomachaches when she takes the wrong food
																										Aspirin	75mg	Once Daily	One Month	Headaches						aspirin	Stops headaches
D307	2	2	53	1	3	1	4	1	140	98	3	1	Enalapril	10mg	Once Daily	One Month	2				1	All	BP levels have been dropping since she started taking the medication		1	ARV		Once Daily	Six Months	HIV/AIDs	1	ARV	Numbness in the legs but the medication has been changed		1	ARV	Feels strong since the medication was changed		1	136.6mg/dl	3	1	Metformin	1g	Tiwce Daily	One Month	2
													Hydrochlorthiazide	25mg	Once Daily	One Month
D304	2	1	62	1	1	1	3	2																	2														1	142mg/dl	3	1	Metformin	500mg	Twice Daily	0.47 Month	2
																																											Glibenclamide	5mg	Once Daily	0.47 Month
D323	2	1	47	1	1	2	4	2																	1	Vitamin B complex		Once Daily	0.47 Months	Vitamin supplements	2				1	Vitamin B complex	Feels stronger since he started taking the supplements		1	89.5mg/dl	3	1	Insulin Lente	15u AM	Twice Daily	One Month	2
																																												5u PM
D324	2	2	38	2	1	2	3	2																	2														1	179mg/dl	2	1	Glibemclamide	10mg	Once Daily	One Month	2
																																											Metformin	1g	Once Daily	One Month
D325	3	2	53	1	1	1	4	1	152	86	2	1	Amlodipine	10mg	Once Daily	One Month	2				1	All	BP levels do not go as high since she started taking the medication		1	Aspirin	75mg	Once Daily	One Month	Headaches	2				1	Aspirin	Helps with relieving headaches		1	125.7mg/dl	2	1	Mteformin	1g	Twice Daily	One Month	2
													Hydrochlorthiazide	25mg	Once Daily	One Month																											Glibenclamide	10mg	Once Daily	One Month
D325	3	2	62	1	3	1	4	1	133	78	3	1	Hydrochlorthiazide	25mg	Once Daily	One Month	2				1	Hydrochlorthiazide	BP levels are always reasonably low		1	Amitriptyline	25mg	Once Daily	One Month	Numbness	1	Amitriptyline	Felels more numb when she takes the medication		2				1	239mg/dl	3	1	Metformin	1g	Twice Daily	One Month	2
																																											Glibenclamide	10mg	Twice Daily	One Month
D326	2	1	59	1	1	2	3	1	103	95	3	1	Hydrochlorthiazide	25mg	Once Daily	One Month	2				1	All	Helps reducing BO levels		1	Aspirin	75mg	Once Daily	0.7 Months	Stroke prevention	2				1	Aspirin	Helps with body pains		1	287mg/dl	3	1	Insulin Lente	30u AM	Twice Daily	0.6 Months	2
													Amlodipine	5mg	Once Daily	One Month																												20u PM
																																											Metformin	500mg	Once Daily	One Month
D327	2	1	53	2	1	1	1	1	149	98	3	1	Hydrochlorthiazide	25mg	Once Daily	One Month	2				1	All	Now able to walk since he started taking the medicine		1	Aspirin	75mg	Once Daily	One Month	Headaches	2				1	Aspirin	Helps with stopping headaches		1	100mg/dl	3	1	Glibenclamide	5mg	Once Daily	One Month	2
													Atenolol	80mg	Once Daily	One Month														Preventing stroke							Helps with preventing strokes
																										ARV		Once Daily	Six Months	HIV/AIDs						ARV	feels strong and is able to do everything properly
D328	2	2	55	1	3	2	1	2																	2														1	281mg/dl	3	1	Metformin	1g	Twice Daily	One Month	2
																																											Glibenclamide	5mg	Twice Daily	One Month
D329	2	2	65	1	3	4	5	1	186	96	1	2													1	Aspirin	75mg	Once Daily	One Month	Discomfort and uneasy	2				1	Aspirin	Helps her body to feel fine
																																					Helps her sleep		1	145mg/dl	3	1	Metformin	500mg	Twice Daily	Three Months	2
D330	2	1	65	1	1	2	4	1	136	78	2	1	Hydrochlorthiazide	25mg	Once Daily	One Month	2				1	Hydrochlorthiazide	No longer feels drowsy when he takes the medication		1	Aspirin	75mg	Once Daily	One Month	Headaches	2				1	Aspirin	Helps with relieving headaches		1	131.5mg/dl	3	1	Metformin	1g	Once Daily	One Month	2
D331	2	2	70	1	3	1	3	1	155	66	3	1	Atenolol	50mg	Once Daily	One Month	2				1	All	No longer feels dizzy when she takes the medication		1	Aspirin	75mg	Once Daily	0.23 Months	Headaches	2				1	Aspirin	Stops headaches		1	104mg/dl	3	1	Glibenclamide	5mg	Twice Daily	One Month	2
													Amlodipine	5mg	Once Daily	One Month																											Metformin	1g	Twice Daily	One Month
D332	3	2	38	1	4	1	1	2																	2														1	230mg/dl	3	1	Insulin	20u AM	Twice Daily	One Month	2
																																												5u PM
D1	2	2	29	1	4	1	3	2																	2						2								1	366mg/dl	3	1	Lente Insulin	30u AM	Twice Daily	One Month	2
																																												20u PM
D2	1	1	47	1	1	2	3	2																	1	Amitriptyline			1	Numbness	1	Amityphiline	Causes dizzness	Causes me to feel dizzy soonest as I take the medication	1	B complex	Feels good	Normal body strength	1	127mg/dl	1	1	Metformin	500mg	Twice Daily	One Month	2
																										Bcomplex				Strength
D3	2	2	15	1	4	2	4	2																	2														1	223.6mg/dl	1	1	Insulin Lente	25u	Twice Daily	One Month	1	Lente	Feels uncomfortable
																																											Ciproflaxacin	300mg	Twice Daily	One Month			Swelling
D4	2	2	20	1	4	1	3	2																	1	Amoxicillin	4 capsoles	Twice Daily	0.1		1	Amoxicillin	Feel like fainting	causes dizzness	2
																																							1	600mg/dl	1		Insulin Lente	15u	Twice Daily	One Month	2
D5	2	1	53	1	1	2	7	2																															1	226mg/dl	1	1	Glibenclamide	5mg	Once Daily	One Month
																																											Metformin	500mg	Once Daily	One Month	2
D6	2	1	55	1	3	2	5	2																	1	ARV	1 tablet	Once Daily	3	HIV/AIDs	2				2	ARV	Feels normal	Does not get sick frequently	1	349.7mg/dl	3	1	Insulin Lente	20 Iu,10 Iuml	Twice Daily	One Month	1	lente	Feels weak
																																											Metformin	500mg	Twice Daily	One Month
D7	2	2	59	1	2	2	4	1	147	83	3	2	Hydrochlorthiazide	25mg	Once Daily	One Month	2				1	Hydrochlorthiazide	Feel better	Blood pressure is stable
													Amlodipine	5mg	Once Daily	One Month						Amlodipine																	1	176mg/dl	3	1	Metformin	500g	Thrice Daily	One Month	2
													Enalapril	5mg	Once Daily	One Month						Enarapril
D8	3	2	39	1	1	2	4	2																	2	Flucloxacilin		Four times Daily	1	Knee pains	2					Flucoxacilin	Helps with knee pains	Pain eradication	1	495mg/dl	2	1	Metformin	500mg	Twice Daily	One Month	2
																																											Glibenclamide	2.5mg	Twice Daily	One Month	2
																																											Amitriptyline	250mg	Twice Daily	One Month
D9	2	2	56	1	1	1	3	1	145	90	3	1	Enalapril	10mg	Once Daily	One Month	2				1	Enalapril	Feels better	less headache,normal heart pulse	2														1	271mg/dl	3	1	Insulin Lente	35lu,15lu	Twice Daily	One Month	2
													Amlodipine	10mg	Once Daily	One Month						Amlodipine																					Metformin	500mg	Twice Daily	One Month
													Hydrochlorthiazide	25mg	Once Daily	One Month						Hydrochlorthiazide
D10	3	1	62	1	1	1	1	1	137	82	3	1	Enalapril	10mg	Once Daily	One Month	1	Enarapril	headchade soonest aftertaking the medication		1	Amlodipine	used to feel very hot and my heart pulse was high before medication		1	Aminophylline	100mg	Twice Daily	1	Asthma	2				1	Aminophylline	Helps with breathing		1	425.2mg/dl	3	1	Metformin	500mg	Thrice Daily	One Month	1	Metformin	Feels weak
													Amlodipine	10mg	Once Daily	One Month		Amlodipine				Enalapril
D12	3	2	59	1	1	2	3	2	158	98	3	1	Hydrochlorthiazide	25mg	Once Daily	One Month	2				1	Amlodipine	BP is stableHelp maintain a normal blood pressure for long		2														1	Not available	1
													Amplodine	10mg	Once Daily	One Month						Enalapril
													Amitriptyline	25mg	Once Daily	One Month
																																							1	346mg/dl	2	1	Metformin	500mg	Twice Daily	One Month	2
D13	2	2	51	1	3	2	4	2																	2														1	349.1mg/dl	2	1	Insulin Lente	30Iu/ml,10Iu/ml	Twice Daily	One Month	2
D14	2	2	52	1	1	2	1	1	146	93	3	1	Enalapril	10mg	Thrice Daily	One Month	2				1	Enalapril	stablization BP	it lowers high BP	1	Asprin	75mg	Once Daily	One Month	Prevent blood clotting	2				1	Asprin	Helps with lower body paains		1	484mg/dl	3	1	Metformin	1g	Thrice Daily	3	2
																																											Glibenclamide	10mg	Twice Daily	3
D15	2	2	53	1	1	1	4	1				1	Hydrochlorthiazide	25mg	Once Daily	One Month	2				1	Hydrochlorthiazide	More Physical Strength		1	Asprin	75mg	Once Daily	One Month	Prevent blood clotting	2				1	Asprin	Relieves pain		1	306.5mg/dl	3	1	Mertfomin	25mg	Once Daily	One Month	1	Metformin	Numbness
																										Panado	500mg	Twice Daily	One Month	Headache						Panado	Relieves pain						Glibenclamide	10mg	Once Daily	One Month			Burning of the feet
D16	2	1	46	1	1	2	4	2																	2														1	173mg/dl	1	1	Metformin	850mg	Twice Daily	One Month	2
D18	2	2	50	1	1	3	1	1	128	75	3	1	Hydrochlorthiazide	25mg	Once Daily	One Month	2				1	Hydrochlorthiazide	body is stable	I don’t feel dizzy	1	Asprin	75mg	Once Daily	One Month	Blood pressure	2				1	Asprin	Headache		1	346mg/dl	1	1	Metformin	500mg	Once Daily	One Month	2	Metformin	Loss of appetite
D19	2	2	57	1	3	1	4	2																	1	ARV		Once Daily	Six Months	HIV/AIDs	1	ARV	the feet burn		1	ARV	Feels well	dnt get sick frequently	1	352mg/dl	1	1	Metformin	500mg	Twice Daily	One Month	2
																																											Glibenclamide	5mg	Once Daily	One Month	2
D20	2	2	23	1	1	2	3	2																	2														1	318.8mg/dl	1	1	Insulin		Twice Daily	One Month	2
H21	1	1	67	1	3	4	5	1	134	83	3	1	Hydrochlorthiazide	25mg	Once Daily	Two Months	2				1	Hydrochlorthiazide	feels better	Blood pressure is a stable	1	Asprin	75mg	Once Daily	Two Months						1	Asprin	blood clot	Helps prevent blood clotting	2
													Atenolol	25mg	Once Daily	Two Months						Atenolol
													Nifedipine	20mg	Once Daily	Two Months						Nifedipine
H22	2	2	30	1	4	1	3	1	198	124	2	1	Hydrochlorthiazide	25mg	Once Daily	Two Months					1	Hydrochlorthiazide	feels better	blood pressure is stable	2
													Atenolol	50mg	Once Daily							Atenolol
													Enalapril	10mg	Once Daily							Nifedipine
H24	2	2	34	1	1	3	4	1	151	93	4	1	Hydrochlorthiazide	25mg	Once Daily	One Month	1	HCTz	headache		1	Hydrochlorthiazide	blood pressure is stable when medication is taken properly		2														2
													Amlodipine	10mg	Once Daily	One Month		Amplodipine	dizzness
																			legs feel hot
D81	2	2	62	1	3	1	4	1			3	1	Atenolol	50mg	Once Daily	One Month	2				1	All	More strength than before		1	Aspirin	75mg	Once Daily	One Month		2				2				1	266mg/dl	3	1	Metformin	1000mg	Once Daily	One Month	2
													Hydrochlorthiazide	25mg	Once Daily	One Month							Blood pressure levels are more stable																				Insulin Lente	30u	Twice Daily	One Month
													Amlodine	10mg	Once Daily	One Month																												15u
D83	2	2	65	1	1	2	4	1	122	62	3	1	Hydrochlorthiazide	25mg	Once Daily	One Month	1	All	Feels weak	Occurs soon after taking the medication	1	Both	Blood pressure level is more stable		1	Aspirin	75mg	Once Daily	One Month	Pain	2				1	Aspirin	Helped with stroke	Was able to recover in 2 years	1	279mg/dl	3	1	Metformin	850mg	Twice Daily	One Month	2
													Nifedipine	20mg	Once Daily	One Month																											Glibenclamide	5mg	Twice Daily	One Month
D84	2	1	56	1	2	2	1	2																	1	ARV		Once Daily	Six Months	HIV	2				1	ARV	Viral load lowered		1		2	1	Metformin	1000mg	Once Daily	One Month	2
																																											Glibenclamide	10mg	Once Daily	One Month
D85	2	2	42	1	1	2	1	2																	1	Panado													1	150mg/dl	1	1	Metformin	500mg	Twice Daily	One Month	2
																																											Insulin Lente	30u	Once Daily	One Month
																																												15u
D86	2	1	61	1	1	2	1	2																	1	Panado	0.25 tablet	Once Daily	One Month		2				1	Panado	Body pain eradication		1	300mg/dl	3	1	Metformin	1000mg		One Month	2
																																											Glibenclamide	50mg		One Month
D88	2	2	71	1	3	2	5	2																	1	ARV	1 tbs	Once Daily	One Month	HIV	2				1	Both	Body is more stable		1		3	1	Metformin	500mg	Once Daily	One Month	2
																										Bactrim				Bacterial infection													Insulin lente	20u	Twice Daily	One Month
																																												10u
D89	2	2	42	1	1	1	1	2																															1		3	1	Metformin	850mg	Twice Daily	One Month	2
																																											Glibenclamide	5mg	Twice Daily	One Month
D91	2	1	43	1	1	2	4	2																															1	400mg/dl	2	1	Metformin	500mg	Twice Daily	One Month	2
H92	3	2	70	1	1	1	5	1	200	106	3	1	Hydrochlorthiazide	25mg	Once Daily	One Month	2				1	Both	Feels better	Have seen improvement in blood pressure	1	Aspirin	75mg	Once Daily	One Month		2				1				2
													Atenolol	50mg	Once Daily	Two Months
H94	2	2	72	1	3	1	5	1	216	84	3	1	Hydrochlorthiazide	25mg	Once Daily	One Month	1	Nifedipine	Numbness		1	Hydrochlorthiazide	The blood pressure stabilized	After taking the medication	2
													Atenolol		Once Daily	One Month			Swollen feet			Atenolol
													Nifedine	20mg	Once Daily	One Month
H95	2	2	65	1	3	2	1	1	140	73	3	1	Hydrochlorthiazide	25mg	Once Daily	One Month	2				1	Hydrochlorthiazide	The blood pressure dropped significantly		1	Aspirin	75mg	Once Daily	One Month		2				1	Aspirin	No longer experience loss of appetite		2
																																					Fingers no longer become rigid
H96	2	1	72	1	1	3	1	1	162	92	1	1	Nifedine	20mg	Once Daily	One Month	2				1	Nifedine	Blood pressure is dropping	since the medication	1	Junior Aspirin	75mg	Once Daily	One Month		2								2
H97	2	2	49	1	3	3	1	1	140	98	3	1	Hydrochlorthiazide	25mg	Once Daily	One Month	2				1	Both	The blood levels are stabilized		2														2
													Atenolol	100mg	Once Daily	One Month
H98	2	1	74	1	1	2	1	1	140	67	3	1	Hydrochlorthiazide	25mg	Once Daily	One Month	1	All	Feet get hot		1	All	Feels normal	Unlike when he is not taking the medication when he feels hot around the chest	2														2
													Atenolol	50mg	Once Daily	One Month
													Nifedine	20mg	Once Daily	One Month
													Enalapril	10mg	Once Daily	One Month
H99	2	2	70	1	3	1	5	1	144	78	3	1	Hydrochlorthiazide	25mg	Once Daily	One Month	2				1	All	Stops heart palpitations		2														2
													Atenolol	25mg	Once Daily	One Month
													Amlodine	10mg	Once Daily	One Month
H100	3	2	67	1	3	1	5	1	184	102	3	1	Hydrochlorthiazide	25mg	Once Daily	One Month	1	All	Feels drowsy and dizzy	since started the medication	1	All	Blood pressure stabilized
													Nifedine	20mg	Once Daily	One Month									1	Aspirin	75mg	Once Daily	One Month	To control the blood pressure	2				1	Aspirin	Does not experience heart palpitation		2
													Amlodine	25mg	Once Daily	One Month
H101	3	1	93	1	3	1	5	1	146	78	3	1	Propanolol	80mg	Twice Daily	One Month	2				1	All	Feels energetic		1	Aspirin	75mg	Once Daily	0.5 Months	Legs	2				1	Aspirin	No longer has joint pains	Since he started taking it	2
													Hydrochlorthiazide	25mg	Once Daily	One Month
H108	2	2	50	1	1	2	4	1	161	110	1	1	Hydrochlorthiazide	25mg	Once Daily	One Month	2				1	Hydrochlorthiazide	Stops heart palpitations		1	Aspirin	75mg	Once Daily	Six Months	Heart palpitations	1	Aspirin	Had stomachache	In the lower and upper abdomen after taking them	2
													Enalapril	5mg	Once Daily	One Month										Junior Aspirin	75mg	Once Daily		Headaches	2				1	Junior Aspirin	No longer experiences the pains in the upper abdomen		2
																																					No longer experiences headaches
H109	2	2	47	1	2	1	1	1	162	92	3	1	Hydrochlorthiazide	25mg	Once Daily	One Month	2				1	Both	Blood pressure stabilized	After taking the medication	1	Aspirin	75mg	Twice Daily	Five Months		2				1	Aspirin	Stops the headaches		2
													Atenolol	50mg	Once Daily	One Month
													Nifedine	20mg	Once Daily	One Month
H110	1	1	41	1	2	3	3	1	114	76	3	1	Enalapril	10mg	Once Daily	One Month	2				1	Enalapril	Doesn't feel sick		1	Aspirin	75mg	Once Daily	One Month
H111(M)	1	1	75	1	1	1	5	1	113	72	3	3	Hydrochlorthiazide	25mg	Once Daily	One Month	2				1	Hydrochlorthiazide	Stops feeling sick		1	Tumulosin	0.4mg	Once Daily		Urinary bladder cancer	2								2
																										Omepryole	20mg	Once Daily		Urinary bladder cancer
H111(E)	2	2	53	1	4	1	4	1	174	75	2	1	Propanolol	40mg	Twice Daily	One Month	2				1	Both	The heart feels normal and stable	Does not sweat when walked for long	1	Aspirin	75mg	Once Daily	One Month		1	Aspirin	Affect the heart pulse rate	Beats faster than usual after taking the dose	2				2
													Hydrochlorthiazide	25mg	Once Daily	One Month							Feet are no longer swollen
H112	2	2	24	1	1	2	3	1	98	48	2	1	Spironolactone	100g	Once Daily		2				1	Spironolactone	Lowers high blood pressure		2														2
																							Maintains normal heart pulse
H113(E)	3	2	62	1	1	1	1	1	165	90	3	1	Atenolol	60mg	Once Daily	One Month	2				2				1	Panado			One Month	Headache	2								2
													Amlodine	30mg	Once Daily	One Month
													Hydrochlorthiazide	25mg	Once Daily	One Month
H113(M)	2	2	85	1	1	1	1	4	124	65	3	1	Frusemide40mg		Once Daily	One Month	2				1	All	Blood pressure readings drops	Everytime its checked	1	Aspirin	75mg	Once Daily	One Month		2				1	Vitamin B tables	The knee joints feel better		2
													Enalapril	10mg	Once Daily	One Month										Vitamin B tablets		Once Daily	One Month	Knee joints
													Amlodine	10mg	Once Daily	One Month
H114(M)	2	2	37	1	1	1	1	1	165	90	3	1	Enalapril	10mg	Once Daily	One Month	2				1	All	The headache stopped		2														2
													Atenolol	50mg	Once Daily	One Month
													Amlodine	10mg	Once Daily	One Month
													Hydrochlorthiazide	25mg	Once Daily	One Month
H114(E)	1	1	44	1	1	2	1	1	145	75	2	1	Hydrochlorthiazide	25mg	Once Daily	One Month	1	All	Frequent urination		1	All	Blood pressure is stable and maintained for a long time		2														2
													Nifedine	20mg	Once Daily	One Month			Sweats a lot				Strengthened to work day to day without heart palpitations
													Amlodine	10mg	Once Daily	One Month
H115(M)	2	2	44	1	1	1	4	1	177	93	3	1	Amlodine	25mg	Once Daily	One Month	2				1	All	Stops body pains		1	Aspirin	75mg	Once Daily	One Month		2				1	Aspirin	Stops body pains		2
													Enalapril	10mg	Once Daily	One Month
													Atenolol	10mg	Once Daily	One Month
H115(E)	2	1	56	1	1	1	5	1	204	124	1	1	Nifedine	20mg	Twice Daily	One Month	2				1	Nifedipine	No dizziness		1	Sodium valproate	200mg	Twice Daily	One Month	Blood clot	1	Sodium valproate	Feels dizzy		2				1	124mg/dl	1	1	Metformin	500mg	Once Daily	One Month	2
													Carvedilol	12g	Thrice Daily	One Month																	Fees sleepy at times
H116	2	2	52	1	1	1	5	1	160	94	3	1	Propanolol	40mg	Twice Daily	One Month	2				1	Both	Less headaches		1	Omeprazole	40mg	Twice Daily	One Month	Ulcers									2
													Amlodine	10mg	Once Daily	One Month							Stabilized the blood pressure
H117	3	2	58	1	1	1	2	1	165	90	3	1	Hydrochlorthiazide	25mg	Once Daily	Three Months	2				2				1	Tramadol	10g	Twice Daily	Three Months										2
													Nifedine	20mg	Once Daily	One Month										Paracetamol	1g	Twice Daily	Three Months
H118	2	1	63	1	1	2	4	1	144	90	2	1	Amlodine	10mg	Once Daily	One Month	2				1	All	Feels strong		1	Aspirin	75mg	Once Daily	One Month										2
													Hydrochlorthiazide	25mg	Once Daily	One Month
													Artovastatin	20mg	Once Daily	One Month
H120	3	2	41	1	1	1	3	1	178	98	1	1	Enalapril	10mg	Once Daily	One Month	1	Hydrochlorthiazide	Headaches		2				1	Aspirin	75mg	Once Daily	One Month		1	ARV	Chest pains		2				2
													Atenolol	10mg	Once Daily	One Month		Nifedine	Body pains	Stomachache						ARV		Once Daily	Six Months	HIV/AIDs		Magnesium
													Nifedine	20mg	Twice Daily	One Month										Omeprazole	50mg	Once Daily
																										Magnesium	500mg	Thrice Daily
H121	2	2	44	1	1	2	3	1	137	82	2	1	Enalapril	10mg	Once Daily	One Month	1	Hydrochlorthiazide	eyes hurt		1	All	The BP readings drops from high	Verified from the card	1	Aspirin	75mg	Once Daily	One Month						1	Omeprazole	an eat anything without having gas		2
													Atenolol	100mg	Once Daily	One Month			Feels dizzy				Can now eat anything			Omeprazole	20mg			Gas
													Hydrochlorthiazide	25mg	Once Daily	One Month
D179	3	2	42	1	3	2	4	2																															1	348mg/dl	1	1	Metformin	1000mg	Once Daily	One Month	2
D181	3	2	67	1	3	1	3	1			3	1	Hydrochlorthiazide	25mg	Once Daily	One Month									1	ARV		Once Daily	Six Months	HIV/AIDs	2				2	ARV	Feels better		1		3	1	Metformin	1000mg	Twice Daily	One Month	2
																																											Glibenclamide	10mg	Twice Daily	One Month
D182	2	1	58	2	1	2	4	1	151	97	2	1	Atenolol	50mg	Once Daily	0.7 Months	2				1	All	Stops headaches		2														1	120mg/dl	1	1	Metformin	500mg	Once Daily	One Month	1	Feels pain	In the legs and arms
													Hydrochlorthiazide	50mg	Once Daily	0.7 Months																											Insulin Lente	20u	Once Daily	One Month
													Amlodine	10mg	Once Daily	One Month
D183	2	2	42	1	1	2	4	2																															1	157mg/dl	1	1	Metformin	500mg	Twice Daily	Two Months	2
																																											Insulin Lente	20u	Twice Daily	Two Months
																																												8u
D184	2	1	31	1	4	2	4	2																															1	124mg/dl	3	1	Insulin Lente	10u	Twice Daily	One Month	2
																																												5u
D185	2	2	32	1	1	2	4	2																															1	233mg/dl	3	1	Insulin Lente	15u	Twice Daily	One Month	2
																																												10u
																																											Soluble Lente	5u	Twice Daily	One Month
																																												5u
D186	2	2	35	1	1	3	3	1	152	107	3	2																											1	3448mg/dl	1	1	Metformin	500mg	Twice Daily		2
D187	2	2	54	1	1	1	3	1	173	103	2	1	Amlodine	10mg	Once Daily	One Month	2				1	Both	Feels good																1	281mg/dl	3	1	Metformin	1000mg	Twice Daily	One Month	2
													Enalapril	10mg	Once Daily	One Month																											Glibenclamide	10mg	Twice Daily	One Month
D188	2	2	25	1	1	2	4	2																															1	350mg/dl	3	1	Metformin	1000mg	Twice Daily	Three Months	2
																																											Glibenclamide	10mg	Twice Daily	Three Months
D190	2	2	62	1	3	1	3	2																															1	269mg/dl	3	1	Metformin	500mg	Twice Daily	One Month	2
																																											Glibenclamide	75mg	Twice Daily	One Month
D191	2	1	61	1	1	1	1	2																															1	128mg/dl	1	1	Insulin Lente	25u	Twice Daily	One Month	1	Insulin Lente	Hunger
																																												15u					Dizziness
D192	3	2	71	1	1	1	3	1	166	87	3	1	Amlodine	10mg	Once Daily	Two Months	1	All	Feet swore		1	All	No heart palpitations		2														1	176mg/dl	3	1	Metformin	500mg	Twice Daily	Two Months	2
													Enalapril	10mg	Once Daily	Two Months
													Atenolol	100mg	Once Daily	Two Months
D193	2	2	39	1	1	2	1	2																															1	93mg/dl	3	1	Metformin	500mg	Twice Daily	Three Months	2
D195	2	2	41	1	1	2	3	2																															1	300mg/dl	3	1	Metformin	1000mg	Twice Daily	One Month	2
																																											Glibenclamide	5000mg	Twice Daily	One Month
H196	2	1	52	1	1	2	4	1	149	101	2	1	Hydrochlorthiazide	25mg	Once Daily	Three Months	2				1	Both	Heart palpitations are reducing		1	Aspirin	75mg	Once Daily	Three Months	Headaches	2				1	Aspirin	Stops headaches		1	121mg/dl	1	1	Metformin	500mg	Twice Daily	Three Months	2
													Nifedine	20mg	Once Daily	Three Months										Amitriptyline	25mg	Twice Daily	0.1 Months		2				1	Amitriptyline	Stopped feeling the heat around the throat						Glibenclamide	5mg	Once Daily	Three Months
H197	2	2	55	1	1	2	4	2	150	80	3	1	Atenolol	50mg	Once Daily	One Month	2				1	Both	The blood pressure stabilized		1	Aspirin	75mg	Once Daily	Three Months	To prevent blood clotting and stroke	1	Aspirin	Developed ulcers	when she was taking them frequently	1	Aspirin	Stopped experiencing numbness in the fingers and joints		2
													Hydrochlorthiazide	25mg	Once Daily	One Month
H198	2	2	55	1	3	1	4	1	150	85	2	1	Amlodine	5mg	Once Daily	One Month	1	Amlodine	Caused numbness	Neck and one hand	1	Amlodine	Doesn't experience body pains and weakness	After taking the medication	1	Amitriptyline	25mg	Twice Daily	Two Months	Numbness	1	Amitriptyline	Dries the throat		1	Amitriptyline	The numbness stopped
																										Sabutamol	2 pumps	Thrice Daily	Two Months	Asthma			The hand hurts and stretches as far as the neck			Sabutamol	No longer has difficulties breathing	When she uses the inhaler	2
H199	2	2	68	1	1		3	1	135	78	3	1	Atenolol	10mg	Once Daily	One Month	2				1	All	Feels strong		1	Aspirin	75mg	Once Daily	One Month	To prevent blood clotting and stroke	2
													Hydrochlorthiazide	25mg	Once Daily	One Month							No longer experiences heart palpitations
													Amlodine	10mg	Once Daily	One Month
H200	2	1	53	1	1	3	1	1	147	98	1	1	Hydrochlorthiazide	25mg	Once Daily	Five Months	1	All	Feels dizzy		1	All	Noticed the BP dropped		1	Aspirin	75mg	Once Daily	One Month		2								2
													Amlodine	10mg	Once Daily	Five Months			Headaches							ARV		Once Daily	Six Months	HIV/AIDs
													Enalapril	10mg	Once Daily	Five Months			Ear unable to hear
H201	2	2	39	1	1	1	4	1	136	86	2	1	Pyridoxine	50mg	Once Daily	Twlve Months	2				1	Amlodine	The BP drops	When she takes the medication	1	Aspirin	75mg	Once Daily	One months		2				1	Panado	Stops headache	Sometimes	2
													Amlodine	5mg	Once Daily	Twelve Months										Panado	2 tablets			Headaches
H202	2	2	59	1	1	3	5	1	155	84	2	1	Hydrochlorthiazide	25mg	Once Daily	One Month	1	Both	Heart palpitations		1	Both	Stopped experiencing serious headaches		1	Aspirin	75mg	Once Daily	One months	Controlling stroke	2				1	Aspirin	Doesn't experience headaches and pain around the neck	After taking the medication	2
													Amlodine	10mg	Once Daily	One Month
H204	2	2	57	1	1	2	4	1	148	72	3	1	Hydrochlorthiazide	25mg	Once Daily	One Month	2				1	All	Has helped to maintain normal heart pulse		1	Aspirin	75mg	Once Daily	One Month		2
													Atenolol	50mg	Once Daily	One Month							No longer feels weak			Amitriptyline	25mg	Once Daily	One Month
H205	2	1	44	1	1	2	4	1	106	109	3	1	Hydrochlorthiazide	25mg	Once Daily	One Month	2				1	Both	Stops headaches		1	Aspirin	75mg	Once Daily	One Month		2				1	Aspirin	Stops headaches		2
													Nifedine	20mg	Once Daily	One Month																					Can also be used as BP medication
H207	2	2	42	1	1	1	4	1	186	115	2	1	Hydrochlorthiazide	25mg	Once Daily	One Month	1	Both	Body pains		1	Both	Headaches stopped		1	Aspirin	75mg	Once Daily	One Month	Headaches	1	Aspirin	Heart palpitations		1	Junior Aspirin	Stopped heart palpitations		2
													Amlodine	10mg	Once Daily	One Month										Junior Aspirin		Once Daily	One Month	Headaches
H208	2	2	50	1	1	3	1	1	156	97	3	1	Losartan	10mg	Once Daily	One Month	1	Nifedine	Causes dry throat		2				2														2
													Atenolol	25mg	Twice Daily	One Month		Hydrochlorthiazide	Continuous coughing
													Nifedine	10mg	Twice Daily	One Month
													Hydrochlorthiazide	25mg	Once Daily	One Month
H209	2	2	70	1	1	2	5	1	191	100	3	1	Enalapril	10mg	Once Daily	Three Months	2				2				1	Aspirin	75mg	Once Daily	Three Months		2								2
													Atenolol	50mg	Once Daily	Three Months
													Hydrochlorthiazide	25mg	Once Daily	Three Months
H210	2	2	78	1	1	2	5	1	157	70	3	1	Hydrochlorthiazide	25mg	Once Daily	One Month	2				1	All	Feels better		1	Pyndoxine	25mg	Once Daily	One Month		2				1	All	Feels better and strong		2
													Amlodine	10mg	Once Daily	One Month										Paracetamol	1000mg
																										Wapexese	500mg			Numbness
H211	2	1	86	1	1	2	3	1	179	103	2	1	Hydrochlorthiazide	25mg	Once Daily	One month	1	All	fever		1	All	Feels strong		1	Aspirin	75mg	Once Daily	One Month										2
													Atenolol	50mg	Once Daily	One Month
													Enalapril	10mg	Once Daily	One Month
D212	2	2	50	1	1	1	5	2																															1	436mg/dl	3	1	Metformin	1000mg	Twice Daily	One Month	2
D213	2	2	51	1	3	2	4	1	135	96	3	1	Hydrochlorthiazide	25mg	Once Daily	One Month	2				1	Hydrochlorthiazide	Stops heart palpitations and headaches		1	Aspirin	75mg	Once Daily	One Month	Preventing blood clotting	2				1	Aspirin	Prevents headaches		1	301mg/dl	3	1	Metformin	1000mg	Twice Daily	One Month	2
																																											Insulin Lente	25u	Twice Daily	One Month
																																												15u
D214	2	1	57	1	1	2	4	1	125	84	1	1	Nifedine	20mg	Once Daily	One Month	2				1	Nifedine	No longer experiencing heart palpitation		2														1	354mg/dl	2	1	Metformin		Twice Daily	One Month	2
																																											Glibenclamide		Twice Daily	One Month
D215	2	2	21	1	4	3	5	1																	1	Panado		Thrice Daily	0.1 Months	Headaches	2				1	Panado	Stops headaches		1	290mg/dl	3	1	Insulin Lente	35u	Twice Daily	One Month	2
																																												20u
D216	2	2	39	1	1	1	4	1	131	84	3	2													1	Ciprofloxacin	500mg	Once Daily			2				1	Ciprofloxacin	Stopped having joint pains		1	229mg/dl	3	1	Metformin	500mg	Twice Daily	One Month	1	Feels itchy aroung the vagina
																										Aspirin	600mg	Once Daily	One Month	Headaches							Aspirin	Stopped headaches					Glibenclamide	5mg	Once Daily	One Month
D217	2	2	45	1	1	1	4	1	157	93	3	1	Amlodine	10mg	Once Daily	One Month	2				1	Both	No longer experinces body pains	Feels strong	1	Aspirin	75mg	Once Daily	One Month	Preventing blood clotting and stroke	2								1	114mg/dl	3	1	Metformin	500mg	Twice Daily	One Month	2
													Enalapril	10mg	Once Daily	One Month
D218	2	1	60	1	1	2	5	2																															1	132mg/dl	3	1	Metformin	500mg	Once Daily	One Month	2
																																											Glibenclamide	5mg	Once Daily	One Month
D219	2	2	56	1	4	1	4	2																	1	Paracetamol	1000mg	Once Daily	0.17 Months	Headaches	2				1	Paracetamol	Stops dizziness and failing to see properly in the dark		1	347mg/dl	3	1	Metformin	1000mg	Thrice Daily	One Month	2
D220	2	2	40	2	1	1	3	1	156	105	3	1	Hydrochlorthiazide	25mg	Once Daily	One Month	2				1	Enalapril	Bp levels has lowered		1	Aspirin	75mg	Once Daily	One month	Headaches and numbness	1	Both	Still experiences numbness		1	Aspirin	Stops headaches		1	334mg/dl	3	1	Metformin	500mg	Thrice Daily	One Month	2
													Enalapril	10mg	Once Daily	One Month										Amitriptyline	25mg	Once Daily	One Month														Glibenclamide	5mg	Once Daily	One Month
D221	2	1	46	1	1	1	1	2																	1	ARV		Once Daily	Six Months	HIV/AIDs	2				1	ARV	Has increased the immune system		1	120 mg/dl	3	1	Glibenclamide	5mg	Twice Daily	One Month	2
D222	2	1	57	1	3	3	1	1	161	104	3	1	Hydrochlorthiazide	25mg	Once Daily	One Month	2				1	Both	Helped to maintain normal blood pressure																1	112.1mg/dl	3	1	Metformin	1000mg	Once Daily	One Month	2
													Enalapril	10mg	Once Daily	One Month																											Glibenclamide	10mg	Once Daily	One Month
D223	2	2	62	1	1	1	3	1	143	87	3	1	Hydrochlorthiazide	25mg	Once Daily	One Month	2				1	Both	Eradicate body pains	Without them legs and upper neck	1	Aspirin	75mg	Once Daily	One Month		2								1	125mg/dl		1	Glibenclamide	5mg	Once Daily	One Month	2
													Amlodine	5mg	Once Daily	One Month							Helps maintain high blood pressure
D224	2	2	40	1	1	1	4	2																															1	74mg/dl	2	1	Metformin	1000mg	Once Daily	One Month	2
																																											Insulin Lente	25u	Twice Daily	One Month
																																												15u
D225	2	2	53	2	1	1	5	1	149	77	3	1	Amlodine	10mg	Once Daily	One Month	2				1	Both	Helps maintain high blood pressure		1	Aspirin	75mg	Once Daily	One Month		2				1	Aspirin	Stops body pains and headaches		1	232mg/dl	3	1	Insulin Lente	20u	Twice Daily	One Month	2
													Enalapril	10mg	Once Daily	One Month																												10u
D226	2	2	29	1	1		3	2																															1	63mg/dl	3	1	Insulin Lente	20u	Twice Daily	One Month	2
																																												10u
D227	3	1	61	1	1	3	1	1	161	109	1	1	Enalapril	5mg	Once Daily	One Month									1	Amitriptyline	25mg	Once Daily	One Month										1	146mg/dl	3	1	Metformin	1000mg	Twice Daily	One Month	2
																																												500mg
																																											Glibenclamide	10mg	Twice Daily	One Month
																																												5mg
D228	2	1	31	2	1	2	4	2																															1	52mg/dl	3	1	Insulin Lente	40u	Twice Daily	One Month	2
																																												30u
D229	1	1	54	1	1	1	4	1	109	75	3	1	Hydrochlorthiazide	25mg	Once Daily	One Month	2				1	Both	Helps maintain high blood pressure																1	233mg/dl	3	1	Metformin	1000mg	Once Daily	One Month	2
													Enalapril	5mg	Once Daily	One Month																											Glibenclamide	5mg	Once Daily	One Month
D230	2	2	37	1	1	2	1	2																	1	ARV		Once Daily	Three Months	HIV/AIDs	1	ARV	Nausea		1	ARV	Maintains low viral load as a result the immune system is stable		1	341mg/dl	3	1	Insulin lente	15u	Twice Daily	One Month	2
																																												10u
D231	2	2	53	1	1	3	4	1	140	75	3	1	Amlodine	10mg	Once Daily	One Month	2				1	Both	Helps maintain high blood pressure		1	Aspirin	75mg	Once Daily	One Month	Pain	2				1	Aspirin	Helps to stop body pains		1	140mg/dl	3	1	Metformin	1000mg	Thrice Daily	One Month	2
													Enalapril	10mg	Once Daily	One Month
D232	2	2	38	1	2	2	4	2				2																											1	246mg/dl	3	1	Metformin	500mg	Once Daily	One Month	2
																																											Insulin Lente	20u	Twice Daily	One Month
																																												10u
D233	2	1	46	1	1	2	3	1	159	101	3	2													1	Amitriptyline	1000mg	Once Daily	One Month		1	Amitriptyline	Feels like has a hangover		1	Amitriptyline	Feels better		1	136mg/dl	3	1	Metformin	1000mg	Once Daily	One Month	2
																																											Glibenclamide	10mg	Once Daily	One Month
D234	2	1	57	1	1	1	4	2																	1	Amoxil	1000mg	Twice Daily	2.5 Months	Gas	2				1	All	No stomachache		1	297mg/dl	1	1	Metformin	1000mg	Twice Daily	Two Months	1	Metformin	Could tear up and have watery nose
																										Metro	400mg	Twice Daily	2.5 Months	Gas							Feels comfortable when defecating
																										Omeprazole	20mg	Twice Daily	2.5 Months	Gas
D235	2	2	43	1	1		3	1	153	110	3	1	Hydrochlorthiazide	25mg	Once Daily	One Month	2				1	Hydrochlorthiazide	Just feels well																1	152mg/dl	3	1	Metformin	500mg	Once Daily	One Month	2
D236	2	2	60	1	4	3	1	1	147	80	2	1	Hydrochlorthiazide	25mg	Once Daily	One Month	2				1	Hydrochlorthiazide	Bp level doesn't increase		1	Aspirin	75mg	Once Daily	One Month		1	Paracetamol	Doesn't feel any better		2				1	201mg/dl	2	1	Metformin	500mg	Once Daily	One Month	2
																										Paracetamol	1000mg	Onnce Daily	One Month
D237	2	2	69	1	3	2	5	1	137	68	3	1	Hydrochlorthiazide	25mg	Once Daily	One Month	2				1	Both	Stops headaches and eye pains		1	Aspirin	75mg	Once Daily	One Month		2								1	95mg/dl	3	1	Metformin	1000mg	Twice Daily	One Month	2
													Enalapril	10mg	Once Daily	One Month																											Glibenclamide	5mg	Twice Daily	One Month
																																											Insulin Lente	20u	Twice Daily	One Month
																																												15u
D238	2	2	58	2	1	3	1	2																															1	235mg/dl	3	1	Metformin	500mg	Once Daily	One Month	1	Metformin	Heart palpitation
																																											Insulin Lente	10u	Twice Daily	One Month
																																												5u
D239	2	1	65	1	1	3	5	1			3	1	Atenolol	50mg	Once Daily	One Month	2				1	Atenolol	No heart palpitations		1	Aspirin	75mg	Once Daily	One Month		1	PR 8 99% (Chemotherapy)	Felt so sick		1	PR 8 99% (Chemotherapy)	Throat tumors has disappeared		1	246mg/dl	3	1	Metformin	500mg	Twice Daily	One Month	2
																										PR 8 99% (Chemotherapy)				Cancer		SP 02				SP 02							Glibenclamide	10mg	Twice Daily	One Month
																										SP 02
D240	2	1	50	1	1	1	4	1	157	84	3	1	Nifedine	20mg	Twice Daily	Three months	2				1	Both	Feels strong		1	Aspirin	75mg	Once Daily	Three Months										1	242mg/dl	3	1	Insulin Lente	25u	Twice Daily	Three Months	2
													Enalapril	10mg	Once Daily	Three months																												15u
D241	2	1	38	2	1	1	4	2																															1	72mg/dl	3	1	Insulin Lente	30u	Twice Daily	One Month	2
																																												20u
D242	2	2	46	1	1	1	3	2																	1	Hydrochlorthiazide	25mg	Once Daily	One Month	Hypertension (to control)	2				2				1	342mg/dl	3	1	Metformin	500mg	Twice Daily	One Month	1	Glibendamide	Feels hungry
																										Amoxillin	1000mg	Once Daily	One Month	Gas													Glibenclamide	5mg	Twice Daily	One Month
																										Cimetidipe	400mg	Twice Daily	One Month	Gas
																										Omeprazole	20mg	Twice Daily	One Month	Gas
D243	2	2	23	1	4	2	3	2																															1	245mg/dl	1	1	Insulin Lente	23u	Twice Daily	One Month	2
																																												12u
D244	2	2	72	1	1	2	3	1			3	1	Enalapril	10mg	Once Daily	One Month	2				1	All	Feels strong		1	Aspirin	75mg	Once Daily	One Month		2								1	148.8mg/dl	3	1	Metformin	500mg	Twice Daily	One Month	1	Both	Get fungal infection
																																											Glibendamide	10mg	Twice Daily	One Month
D245	2	2	40	1	3	2	4	2																	1	Metro	400mg	Twice Daily	0.23 Months	Gas	2				1	All	Feels better		1	216mg/dl	3	1	Glimepiride	4mg	Twice Daily		2
																										Magnesium	500mg	Thrice Daily	0.23 Months	Gas													Metformin	1000mg	Twice Daily	One Month
D246	2	2	47	1	1	2	3	2																	2														1	95mg/dl	1	1	Metformin	500mg	Twice Daily	One Month	2
																																											Insulin lente	25u	Twice Daily	One Month
																																												15u	Twice Daily
D247	2	1	52	1	1	1	3	2																	2														1	61mg/dl	1	1	Insulin lente	25u	Twice Daily	One Month	2
																																												15u
D248	3	2	45	1	1	2	3	2																	2														1	93mg/dl	2	1	Metformin	500mg	Twice Daily	One Month	2
D249	2	1	75	3	1	1	3	1	152	73	2	1	Atenolol	50mg	Twice Daily	One Month	2				1	All	Helped to maintain normal blood pressure for long		1	Aspirin	75mg	Once Daily	One Month		2				1	Aspirin	Helped to maintain normal blood pressure for long		1	105mg/dl	2	1	Metformin	1000mg	Twice Daily	One Month	2
													Nifedine	20mg	Twice Daily	One Month
													Hydrochlorthiazide	25mg	Once Daily	One Month
D250	2	1	53	1	1	1	4	2																	1	ARV		Once Daily	Three Months	HIV	2				1	ARV	Maintains low viral load as a result the immune system is stable		1	143mg/dl	3	1	Metformin	500mg	Twice Daily	One Month	2
																																											Insulin lente	45u	Twice Daily	One Month
																																												30u
D251	2	2	50	1	1	1	4	2																	1	ARV		Once Daily	Six Months	HIV	1	Dizziness			1	ARV (new)	No longe feels dizzy		1	115mg/dl	3	1	Metformin	500mg	Twice Daily	One Month	2
																																Deformation of the face											Glibendamide	10mg	Twice Daily	One Month
D252	2	1	54	1	1	3	4	2																	2														1	98mg/dl	1	1	Metformin	500mg	Twice Daily	One Month	2
																																											Insulin lente	20u	Twice Daily	One Month
																																												15u
D253	2	2	50	1	1	2	1	2																	1	ARV		Once Daily	Six Months	HIV/AIDs	2				1	Both	Feels strong	Can work normally	1	135mg/dl	3	1	Metformin	500mg	Twice Daily	One Month	1	Metformin	Numbness of legs
																										Bactrim		Once Daily	Six Months
D254	3	1	58	1	1	2	1	1	167	91	2	1	Nifedine	20mg	Once Daily	One Month	2				1	Nifedine	No longer has heart palpitations		1	Aspirin	75mg	Once Daily	One Month		2				2				1	96mg/dl	2	1	Glibendamide	5mg	Once Daily	One Month	2
													Enalapril	5mg	Once Daily	One Month
D255	2	2	51	1	1	2	4	2																															1	281mg/dl	3	1	Metformin	1000mg	Twice Daily	One Month	2
																																											Glibendamide	5mg	Once Daily	One Month
D256	2	2	64	1	3	2	4	1	139	76	3	1	Hydrochlorthiazide	25mg	Once Daily	One Month	2				1	Both	Feels strong		1	Aspirin	75mg	Once Daily	One MOnth		2				1	All	Doesn't feel pain anymore		1	178mg/dl	3	1	Metformin	1000mg	Twice Daily	One Month	2
													Enalapril	20mg	Once Daily	One Month										Nevilin		Once Daily	One Month	Leg pain													Glibendamide	5mg	Once Daily	One Month
																										Legsoflan		Twice Daily	One Month	Leg pain
D257	2	1	32	1	1	1	1	2																	2														1	396mg/dl	1	1	Insulin lente	15u	Twice Daily	One Month	2
																																												8u
D268	3	2	75	1	3	1	3	1	145	67	3	1	Hydrochlorthiazide	25mg	Once Daily	One Month	2				1	Both	Stops heart palpitations		1	Aspirin	75mg	Once Daily	One Month		2				1	Amitriptyline	Has helped to reduce numbness		1	167mg/dl	3	1	Metformin	500mg	Twice Daily	One Month	2
													Enalapril	10mg	Once Daily	One Month										Amitriptyline	25mg	Once Daily	One Month	Numbness													Insulin lente	20u	Twice Daily	One Month
																																												10u
D264	2	1	74	1	3	2	5	1	120	98	3	1	Captopril	500mg	Once Daily	One Month	2				1	All	BP levels drop when madication are taken		1	Amitriptyline	25mg	Once Daily	One Month	Legs and strength	2				1	Amitriptyline	Feels strong and is able to stand and reach things		1	70mg/dl	3	1	Metformin	500mg	Twice Daily	One Month	2
													Hydrochlorthiazide	25mg	Once Daily	One Month										Omeprazole	20mg	Once Daily	One Month	Ulcers						Omeprazole	Does not feel chest pains when the medication is taken
													Amlodine	10mg	Once Daily	One Month
H258	2	2	75	1	3	2	5	1	155	76	3	1	Amlodine	10mg	Once Daily	Three Months	2				1	Amlodine	Stops headaches		1	Aspirin	75mg	Once Daily	Three Months	Helps the heart	1	Aspirin	Affected ulcers		1	Aspirin	No pains anymore		2
H93	2	1	46	1	1	3	5	1	213	76	3	1	Atenolol	20mg	Twice Daily	One Month	1	Both	Noticed the Bp isn't changing and is still high		1	Both	Doesn't feel weak		1	Aspirin	75mg	Once Daily	One Month		2				1				2
													Nifedine	10mg	Twice Daily	One Month
D269	2	2	50	1	1	2	3	1	130	84	3	1	Amlodine	10mg	Once Daily	One Month	2				1	All	Helped drop the Bp levels		2														1	118mg/dl	3	1	Metformin	1000mg	Twice Daily	One Month	1	Metformin	Feels hungry
													Enalapril	10mg	Once Daily	One Month
													Hydrochlorthiazide	25mg	Once Daily	One Month
D291	3	2	56	1	1		3	1	163	85	3	1	Hydrochlorthiazide	25mg	Once Daily	One Month	2				1	Both	Feels well		2														1	173mg/dl	3	1	Metformin	500mg	Twice Daily	One Month	2
													Atenolol	100mg	Once Daily	One Month																											Glibendamide	10mg	Twice Daily	One month
D292	2	1	71	1	1	2	5	1	148	84	3	1	Atenolol	50mg	Once Daily	One Month	2				1	All	Feels stable		1	Aspirin	75mg	Once Daily	One Month										1	205mg/dl	3	1	Metformin	1000mg	Twice Daily	One Month	2
													Hydrochlorthiazide	25mg	Once Daily	One Month																											Glibendamide	10mg	Twice Daily	One Month
													Amlodine	10mg	Once Daily	One Month
H259	2	1	42	1	4	3	4	1			3	1	Hydrochlorthiazide	25mg	Once Daily	One Month	2				1	All	Help to maintain and stabilize blood pressure		1	Aspirin	75mg	Once Daily	One Month		2								2
													Enalapril	20mg	Once Daily	One Month
													Atenolol	25mg	Twice Daily	One Month
													Nifedine	20mg	Twice Daily	One Month
D263	1	1	48	1	1	1	4	1	155	101	3	1	Hydrochlorthiazide	25mg	Once Daily	One Month	2				1	Enalapril	No longer has body pains after taking this medication		2														1	101.9mg/dl	3	1	Metformin	500mg	Twice Daily	One Month	2
													Enalapril	10mg	Once Daily	One Month
D270	1	1	62	1	1	2	4	1	144	82	3	1	Amlodine	5mg	Once Daily	One Month	1	Amlodine	Unable to perform when having sex		1	Amlodipine	BP has dropped		1	Aspirin	75mg	Once Daily	One Month	Blood clotting prevention	2				1	Aspirin	Just feels strong and well		1	134.9mg/dl	3	1	Metformin	1000mg	Twice Daily	One Month	2
																												Once Daily															Glibendamide	5mg	Once Daily	One Month
D294	2	2	61	1	3	3	5	1	190	95	3	1	Hydrochlorthiazide	25mg	Once Daily	Three Months	2				1	Hydrochlorthiazide	Can work well		1	Aspirin	75mg	Once Daily	One Month		2				1	Amitriptyline	Just feels well		1	255mg/dl	3	1	Metformin	500mg	Once Daily	One Month	2
													Enalapril	10mg	Once Daily	Three Months										Amitriptyline	25mg	Once Daily	One Month
D319	2	2	60	1	1	2	3	1	166	96	3	1	Atenolol	50mg	Once Daily	One Month	1	All	Stomachache		1	All	Helps stabilize blood pressure		1	Lorsatan	50mg	Once Daily	One Month										1	173.1mg/dl	3	1	Metformin	500mg	Once Daily	One Month	2
													Nifedine	20mg	Once Daily	One Month							Less headache
													Hydrochlorthiazide	25mg	Once Daily	One Month
D320	2	2	54	1	1	2	4	2																	2														1	180mg/dl	3	1	Metformin	1000mg	Twice Daily	One Month	2
																																											Glibendamide	5mg	Twice Daily	One Month
D321	2	1	18	1	4	1	3	2																	2														1	469.5mg/dl	1	1	Insulin Lente	30u	Twice Daily	One Month	2
																																												15u
D322	2	2	44	1	2	2	4	1	165	107	3	1	Hydrochlorthiazide	25mg	Once Daily	One Month	2				1	Hydrochlorthiazide	Bp is stabilized		2														1	221mg/dl	3	1	Metformin	1000mg	Twice Daily	One Month	2
													Enalapril	10mg	Once Daily	One Month																											Glibendamide	10mg	Twice Daily	One Month
D337	2	2	51	1	1	2	4	1	111	79	3	1	Amlodine	10mg	Once Daily	One Month	2				1	Amlodine	Helps stabilize and maintain blood pressure		2														1	151mg/dl	3	1	Metformin	500mg	Once Daily	One Month	2
D338	2	2	42	1	1	1	5	1	181	109	3	1	Hydrochlorthiazide	25mg	Once Daily	One Month	2				1	Both	Helps stabilize and maintain blood pressure		2														1	319mg/dl	1	1	Metformin	1000mg	Once Daily	One Month	2
													Enalapril	10mg	Once Daily	One Month																											Glibendamide	5mg	Once Daily	One Month
D339	3	2	72	1	3	1	5	1	123	88	3	1	Amlodine	10mg	Once Daily	One Moth	2				1	Amlodine	Helps stabilize and maintain blood pressure		1	Aspirin	75mg	Once Daily	One Month		2								1	116mg/dl	2	1	Metformin	500mg	Once Daily	One Month	2
D340	2	2	38	1	2	2	4	2																	2														1	231mg/dl	3	1	Metformin	850mg	Twice Daily	One Month	2
D341	2	2	34	1	1	2	4	2																	2														1	104.8mg/dl	3	1	Metformin	1000mg	Twice Daily	One Month	2
D343	2	1	43	1	1	1	2	2																	2														1	153mg/dl	3	1	Metformin	500mg	Twice Daily	One Month	1	Both	Pain in the rib sides
																																											Insulin lente	15u	Twice Daily	One Month
																																												10u
D344	2	2	42	1	1	2	4	2																	2														1	228mg/dl	1	1	Metformin	500mg	Twice Daily	One Month	2
D346	2	2	40	1	1	1	4	2																	2														1	113mg/dl	2	1	Metformin	850mg	Once Daily	Two Months	2
D345	2	2	57	1	2	1	3	1	173	74	1	1	Hydrochlorthiazide	25mg	Once Dailu	One Month	2				1	Both	Feels better	When feeling like the temperature is high its lowered	2														1	308mg/dl	3	1	Metformin	1000mg	Once Daily	One Month	2
													Amlodine	10mg	Once Daily	One Month																											Glibendamide	10mg	Once Daily	One Month
D347	2	2	59	1	3	2	5	1	144	100	3	1	Hydrochlorthiazide	25mg	Once Daily	One month	2				1	All	Stops dizziness		1	Aspirin	75mg	Once Daily	One Month		2				1	Aspirin	Stops dizziness		1	175mg/dl	3	1	Metformin	300mg	Once Daily	One Month	2
													Enalapril	100mg	Once Daily	One Month																											Glibendamide	5mg	Once Daily	One Month
													Atenolol	25mg	Once Daily	One Month
D348	2	1	34	1	1	2	4	2																	2														1	106mg/dl	3	1	Insulin Lente	20u	Twice Daily	One Month	2
																																												15u
D349	3	2	35	1	1	4	3	1	177	98	3	2													1	Bufen	400mg	Thrice Daily	0.23 Months	Eye pain	2				1	Bufen	Doesn't any pain		1	186mg/dl	1	1	Metformin	500mg	Twice Daily	One Month	2
D350	2	2	44	1	1	2	4	2																	1	ARV		Once daily	Three Months	HIVAIDs	1	ARV	Dry mouth		1	ARV	Doesn't feel weak		1	107mg/dl	3	1	Metformin	1000mg	Thrice Daily	One Month	1	Both	Dim in the eyes
																																	Feels so thirsty				Doesn't feel sleepy as before						Glibendamide	10mg	Twice Daily	One Month			Numbness of the legs
																																	Numbness of the feet
D351	2	2	46	1	3	1	4	1	120	74	3	2													1	ARV		Once Daily	Six Months	HIV/AIDs	2				1	ARV	Doesn't feel sick anymore		1	372mg/dl	1	1	Metformin	500mg	Twice Daily	One Month	2
																																											Insulin Lente	20u	Twice Daily	One Month
																																												10u
D352	2	2	60	2	3		3	1	142	85	3	2													2														1	97mg/dl	3	1	Metformin	1000mg	Twice Daily	One Month	2
																																											Glibendamide	5mg	Twice Daily	One Month
[truncated: 60 more columns]
